# Supplementary material for: Household-level sanitation in Ethiopia and its influencing factors: a systematic review
Source: BMC Public Health. 2022 Jul 29;22:1448. doi: 10.1186/s12889-022-13822-5 (PMC9338532; doi:10.1186/s12889-022-13822-5)
Supplement: Supplementary file 1 — Additional file 1: Table S1. List of considered studies and their descriptive characteristics. Table S2. Extraction of measures of latrine coverage and use. Table S3. Links between types of outcomes and factors. Table S4. Number of identified relationships between factors (aggregated by THEMES) and sanitation outcomes (aggregated by TYPES). Table S5. Number of identified relationships between factors (aggregated by SUB-THEMES) and sanitation outcomes (aggregated by TYPES). Table S6. Sums of identified DIRECTIONAL relationships between factors (aggregated by SUB-THEMES) and sanitation outcomes (aggregated by TYPES). [file 12889_2022_13822_MOESM1_ESM.xlsx]

## Sheet: Title_info
Household-level sanitation in Ethiopia and its influencing factors: a systematic review
Supplementary data
Contents:
Table S1 List of considered studies and their descriptive characteristics
Table S2 Extraction of measures of latrine coverage and use
Table S3 Links between types of outcomes and factors
Table S4 Number of identified relationships between factors (aggregated by THEMES) and sanitation outcomes (aggregated by TYPES)
Table S5 Number of identified relationships between factors (aggregated by SUB-THEMES) and sanitation outcomes (aggregated by TYPES)
Table S6 Sums of ientified DIRECTIONAL relationships between factors (aggregated by SUB-THEMES) and sanitation outcomes (aggregated by TYPES)

## Sheet: Supplementary Table S1
Table S1 List of considered studies and their descriptive characteristics
Citation	Year of publication	Study design	Sample	Study focus	Study period	Study location	Study setting	Intervention	Publication type	Whether WOS indexed with IF	Whether Scopus indexed	Journal title
O'Loughlin, R., Fentie, G., Flannery, B., & Emerson, P. M. (2006). Follow‐up of a low cost latrine promotion programme in one district of Amhara, Ethiopia: characteristics of early adopters and non‐adopters. Tropical medicine & international health, 11(9), 1406-1415.	2006	Cross sectional survey	128 households in 8 villages in 8 kebeles	Latrine availability, use and characteristics of latrine adopters and non-adopters	2004	Amhara	Rural	Trachoma control program through WASH intervention	Journal	Yes	Yes	Tropical medicine & international health
Anteneth, A., Kumie, A. (2010): Assessment of the impact of latrine utilization on diarrhoeal diseases in the rural community of Hulet Ejju Enessie Woreda, East Gojjam Zone, Amhara Region. Ethiopian Journal of Health Development, 24, č. 2, s. 110–118.	2010	Cross sectional survey	824 latrine-owning households in 10 kebeles	Latrine utilization and associated factors	2006	Amhara	Rural	No	Journal	Yes	Yes	Ethiopian journal of health development
Debesay, N., Ingale, L., Gebresilassie, A., Assefa, H., & Yemane, D. (2010). Latrine Utilization and Associated Factors in the Rural Communities of Gulomekada District, Tigray Region, North Ethiopia, 2013: A Community Based Cross-Sectional Study. J Community Med Health Educ 5: 338.	2010	Cross sectional survey	756 latrine-owning households in 5 kebeles	Latrine use and associated factors	2013	Tigray	Rural	No	Journal	No	No	Journal of community medicine health education
Ngondi, J., Teferi, T., Gebre, T., Shargie, E. B., Zerihun, M., Ayele, B., ... & Emerson, P. M. (2010). Effect of a community intervention with pit latrines in five districts of Amhara, Ethiopia. Tropical Medicine & International Health, 15(5), 592-599.	2010	Repeated cross-sectional (before-after) study	1096 and 1117 households during baseline and evaluation period respectively in 5 districts	Latrine coverage and latrine uptake	2001-2007	Amhara	Rural	Trachoma control program through WASH intervention	Journal	Yes	Yes	Tropical medicine & international health
Ross, R. K., King, J. D., Damte, M., Ayalew, F., Gebre, T., Cromwell, E. A., ... & Emerson, P. M. (2011). Evaluation of household latrine coverage in Kewot woreda, Ethiopia, 3 years after implementing interventions to control blinding trachoma. International health, 3(4), 251-258.	2011	Cross sectional survey	442 households in 30 villages	Latrine coverage, Latrine ownership and reconstruction	2010	Amhara	Rural	Trachoma control program through WASH intervention	Journal	Yes	Yes	International health
Ashebir, Y., Rai Sharma, H., Alemu, K., & Kebede, G. (2013). Latrine use among rural households in northern Ethiopia: a case study in Hawzien district, Tigray. International Journal of Environmental Studies, 70(4), 629-636.	2013	Cross sectional survey	422 latrine-owning households in one district	Latrine use and associated factors	2009	Tigray	Rural	No	Journal	No	Yes	International journal of environmental Studies
Awoke, W., & Muche, S. (2013). A cross sectional study: latrine coverage and associated factors among rural communities in the District of Bahir Dar Zuria, Ethiopia. BMC public health, 13(1), 99.	2013	Cross sectional survey	608 households in 10 kebeles	Latrine coverage, availability and associated factors	2012	Amhara	Rural	No	Journal	Yes	Yes	BMC public health
Yimam, Y. T., Gelaye, K. A., & Chercos, D. H. (2014). Latrine utilization and associated factors among people living in rural areas of Denbia district, Northwest Ethiopia, 2013, a cross-sectional study. The Pan African medical journal, 18.	2014	Cross sectional survey	801 latrine-owning households in 8 kebeles	Latrine use and associated factors	2013	Amhara	Rural	No	Journal	No	No	Pan African medical journal
Yohannes, T., Workicho, A., & Asefa, H. A. (2014). Cross Sectional Study: Availability of Improved Sanitation Facilities and Associated Factors among Rural Communities in Lemo Woreda, Hadiya Zone, Southern Ethiopia. Open Access Libr. J, 1, e1020.	2014	Cross sectional survey	473 households in 10 kebeles	Improved latrine ownership	2014	SNNPR	Rural	No	Journal	No	No	Open access library journal
Fry, D., Mideksa, D., Ambelu, A., Feyisa, Y., Abaire, B., Cunliffe, K., & Freeman, M. C. (2015). Adoption and sustained use of the arborloo in rural Ethiopia: a cross-sectional study. Journal of Water, Sanitation and Hygiene for Development, 5(3), 412-425.	2015	Cross sectional survey supplemented by qualitative data	690 households, 24 KIIs and 33 in-depth interviews in 20 villages	Adoption and sustained use of arborloo	2013	Oromia	Rural	Arborloo intervention		Yes	Yes	Journal of water, sanitation and hygiene for development
Gedefaw, M., Amsalu, Y., Tarekegn, M. and Awoke, W. (2015) Opportunities, and Challenges of Latrine Utilization among Rural Communities of Awabel District, Northwest Ethiopia, 2014. Open Journal of Epidemiology, 5, 98-106. http://dx.doi.org/10.4236/ojepi.2015.52013	2015	Cross sectional survey	575 households in 1 district	Latrine use and associated factors	2014	Amhara	Rural	No	Journal	No	No	Open journal of epidemiology
Adank, M., Butterworth, J., Godfrey, S., & Abera, M. (2016). Looking beyond headline indicators: water and sanitation services in small towns in Ethiopia. Journal of Water, Sanitation and Hygiene for Development, 6(3), 435-446.	2016	Cross sectional survey	1203 households in 16 towns in 4 regional states	Access and use of latrine and satisfaction with sanitation services	2014	Amhara, Tigray, Oromia and Somali	Urban	No	Journal	Yes	Yes	Journal of water sanitation and hygiene for development
UNICEF (2016): Outcome Evaluation of Community-led Total Sanitation and Hygiene: (CLTSH) Program in Ethiopia from 2012-2015. Addis Ababa, Ethiopia.	2016	Cross sectional survey supplemented by qualitative data	3091 households from 4 interventional and 4 non-interventional districts, 102 KIIs, and 24 FGDs	Evaluate CLTSH implementation and its outcomes	Not mentioned	Amhara, Oromia, SNNPR, Tigray, Benishangul Gumuz, Gambela, Afar and Somali	Rural	CLTSH implementation	Report	No	No
Crocker, J., Geremew, A., Atalie, F., Yetie, M., & Bartram, J. (2016). Teachers and sanitation promotion: an assessment of community-led total sanitation in Ethiopia. Environmental science & technology, 50(12), 6517-6525.	2016	Quasi-experimental study	2444 households in 2 districts from 2 regions	OD, latrine ownership, latrine use	2016	Oromia/SNNPR	Rural	CLTSH implementation	Journal	Yes	Yes	Environmental science & technology
Chanie, T., Gedefaw, M., & Ketema, K. (2016). Latrine utilization and associated factors in rural community of Aneded district, North West Ethiopia, 2014. J Community Med Health Educ, 6(478), 1-12.	2016	Cross sectional survey	633 households with functional latrine in 5 kebeles	Latrine use and associated factors	2014	Amhara	Rural	No	Journal	No	No	Journal of community medicine health education
Aiemjoy, K., Stoller, N. E., Gebresillasie, S., Shiferaw, A., Tadesse, Z., Sewent, T., ... & Stewart, A. (2017). Is using a latrine “a strange thing to do”? A mixed-methods study of sanitation preference and behaviors in rural Ethiopia. The American journal of tropical medicine and hygiene, 96(1), 65-73.	2017	Cross sectional survey supplemented by qualitative data	278 households and 15 FGDs in 5 kebeles	Latrine construction and use	2014	Amhara	Rural	No	Journal	Yes	Yes	American journal of tropical medicine and hygiene
Alemu, F., Kumie, A., Medhin, G., Gebre, T., & Godfrey, P. (2017). A socio-ecological analysis of barriers to the adoption, sustainablity and consistent use of sanitation facilities in rural Ethiopia. BMC public health, 17(1), 706.	2017	Qualitative study	8 FGDs and 10 in-depth interviews in 6 kebeles	Adoption, consistent use, and sustainability of sanitation facilities	2016	Oromia	Rural	No	Journal	Yes	Yes	BMC public health
Crocker, J., Saywell, D., & Bartram, J. (2017). Sustainability of community-led total sanitation outcomes: Evidence from Ethiopia and Ghana. International Journal of Hygiene and Environmental Health, 220(3), 551-557.	2017	Quasi-experimental study	3831 households in 2 regions	OD, latrine ownership, latrine quality, latrine use	2015	Oromia/SNNPR	Rural	CLTSH implementation	Journal	Yes	Yes	International journal of hygiene and environmental health
Koyra, H. C., Sorato, M. M., Unasho, Y. S., & Kanche, Z. Z. (2017). Latrine utilization and associated factors in rural Community of Chencha District, southern Ethiopia: a community based cross-sectional study. Amer J Public Health Res, 5(4), 98-104.	2017	Cross sectional survey	415 latrine owned households of in kebeles	Latrine use and associated factors	2013	SNNPR	Rural	No	Journal	No	No	American journal of public health research
Novotný, J., Kolomazníková, J., & Humňalová, H. (2017). The role of perceived social norms in rural sanitation: an explorative study from infrastructure-restricted settings of South Ethiopia. International journal of environmental research and public health, 14(7), 794.	2017	Cross sectional survey	369 households in 11 kebeles from 2 districts	Social sanitation norms and sanitation safety	2015	SNNPR	Rural	No	Journal	Yes	Yes	International journal of environmental research and public health
Tessema, R. A. (2017). Assessment of the implementation of community-led total sanitation, hygiene, and associated factors in Diretiyara district, Eastern Ethiopia. PloS one, 12(4).	2017	Cross sectional survey supplemented by qualitative data	420 households and 3 FGD from one district	CLTSH implementation and associated factors	2014	Harari	Rural	CLTSH	Journal	Yes	Yes	PloS one
Tulu, L., Kumie, A., Hawas, S. B., Demissie, H. F., & Segni, M. T. (2017). latrine utilization and associated factors among kebeles implementing and non implementing Urban Community led Total sanitation and hygiene in Hawassa town, Ethiopia. African Journal of Environmental Science and Technology, 11(3), 151-162.	2017	Cross sectional survey	702 urban households in 6 kebeles (351 recieved UCLTS and 351 did not)	Latrine utilization, latrine availability and associated factors	2014-2015	SNNPR	Urban	UCLTSH	Journal	No	No	African journal of environmental science and technology
Alemu, F., Kumie, A., Medhin, G., & Gasana, J. (2018). The role of psychological factors in predicting latrine ownership and consistent latrine use in rural Ethiopia: a cross-sectional study. BMC public health, 18(1), 229.	2018	Cross sectional survey	1047 households in 8 kebeles	Latrine ownership and consistent latrine use	2015	Oromia	Rural	No	Journal	Yes	Yes	BMC public health
Anthonj, C., Fleming, L., Godfrey, S., Ambelu, A., Bevan, J., Cronk, R., & Bartram, J. (2018). Health risk perceptions are associated with domestic use of basic water and sanitation services—Evidence from rural Ethiopia. International journal of environmental research and public health, 15(10), 2112.	2018	Cross sectional survey	2658 households from 80 kebeles (1221 received intervention and 1437 did not)	Use of basic sanitation services and associated factors, various sanitation conditions	2017	Amhara, Tigray, Oromia and SNNPR	Rural	Community-based nutrition programme intgrated with WASH intervention	Journal	Yes	Yes	International journal of environmental research and public health
Ashenafi, T., Dadi, A. F., & Gizaw, Z. (2018). Latrine utilization and associated factors among Kebeles declared open defecation free in Wondo Genet district, South Ethiopia, 2015.	2018	Cross sectional survey	744 households in 5 kebeles	Latrine utilization and associated factors	2015	SNNPR	Rural	No	Journal	No	No	Journal of health and environmental Sciences
Belachew, A. B., Abrha, M. B., Gebrezgi, Z. A., & Tekle, D. Y. (2018). Availability and utilization of sanitation facilities in Enderta district, Tigray, Ethiopia. Journal of preventive medicine and hygiene, 59(3), E219–E225. https://doi.org/10.15167/2421-4248/jpmh2018.59.3.826	2018	Cross sectional survey	450 latrine-owning households in 3 kebeles	Latrine availability and latrine use	2016	Tigray	Rural	No	Journal	No	No	Journal of preventive medicine and hygiene
Gebremariam, B., Hagos, G., & Abay, M. (2018). Assessment of community led total sanitation and hygiene approach on improvement of latrine utilization in Laelay Maichew District, North Ethiopia. A comparative cross-sectional study. PloS one, 13(9).	2018	Cross sectional survey	776 households in 1 district (388 received CLTSH, 388 did not)	Latrine use and associated factors	2016-2017	Tigray	Rural	CLTS	Journal	Yes	Yes	PloS one
Gebremedhin, G., Tetemke, D., Gebremedhin, M. et al. Factors associated with latrine utilization among model and non-model families in Laelai Maichew Woreda, Aksum, Tigray, Ethiopia: comparative community based study. BMC Res Notes 11, 586 (2018). https://doi.org/10.1186/s13104-018-3683-0	2018	Cross sectional survey	626 households in one district (313 model households and 313 non-model ones)	Latrine utilization	2017	Tigray	Rural	No	Journal	No	Yes	BMC research notes
Novotný, J., Humňalová, H., & Kolomazníková, J. (2018). The social and political construction of latrines in rural Ethiopia. Journal of Rural Studies, 63, 157-167.	2018	Cross sectional survey supplemented by qualitative data	368 households and 20 KIIs in 11 kebeles from 2 districts	Behavioral and social determinants and political and environmental drivers of sanitation improvement	2015	SNNPR	Rural	No	Journal	Yes	Yes	Journal of rural studies
Gebremariam, B., & Tsehaye, K. (2019). Effect of community led total sanitation and hygiene (CLTSH) implementation program on latrine utilization among adult villagers of North Ethiopia: a cross-sectional study. BMC research notes, 12(1), 478.	2019	Cross sectional survey	776 households from CLTSH implemented and non-implemented villages in 1 district	Effect of CLTSH implementation on latrine use	2017	Tigray	Rural	CLTS	Journal	No	Yes	BMC research notes
Zeleke, D. A., Gelaye, K. A., & Mekonnen, F. A. (2019). Community-Led Total Sanitation and the rate of latrine ownership. BMC research notes, 12(1), 14.	2019	Cross sectional survey	429 households in 1 district	Latrine ownership	2017	Amhara	Rural	CLTS	Journal	No	Yes	BMC research notes
Abebe, A. M., Kassaw, M. W., Mekuria, A. D., Yehualshet, S. S., & Fenta, E. A. (2020). Latrine Utilization and Associated Factors in Mehal Meda Town in North Shewa Zone, Amhara Region, Ethiopia, 2019. BioMed Research International, 2020.	2020	Cross sectional survey	558 latrine-owning households in 2 kebeles	Latrine utilization and associated factors	2019	Amhara	Urban	No	Journal	Yes	Yes	BioMed research international
Ajemu, K. F., Desta, A. A., Berhe, A. A., Woldegebriel, A. G., & Bezabih, N. M. (2020). Latrine Ownership and Its Determinants in Rural Villages of Tigray, Northern Ethiopia: Community-Based Cross-Sectional Study. Journal of Environmental and Public Health, 2020.	2020	Cross sectional survey	756 households in 12 kebeles	Latrine owenership	2018	Tigray	Rural	No	Journal	Yes	Yes	Journal of environmental and public eealth
Asnake, D., & Adane, M. (2020). Household latrine utilization and associated factors in semi-urban areas of northeastern Ethiopia. PloS one, 15(11), e0241270.	2020	Cross sectional survey	397 latrine-owning households in one kebele	Latrine use and associated factors	2019	Amhara	Urban	No	Journal	Yes	Yes	PloS one
Chambers, K. G., Carrico, A. R., & Cook, S. M. (2021). Drivers of sustained sanitation access: social network and demographic predictors of latrine reconstruction after flooding disasters. Environmental Science: Water Research & Technology, 7(10), 1861-1872.	2021	Cross sectional survey	380 households in 5 kebeles	Latrine reconstruction and latrine quality	2018-2019	Oromia	Rural	No	Journal	Yes	Yes	Environmental Science: Water research & technology
Tamene, A., & Afework, A. (2021). Exploring barriers to the adoption and utilization of improved latrine facilities in rural Ethiopia: An Integrated Behavioral Model for Water, Sanitation and Hygiene (IBM-WASH) approach. PloS one, 16(1), e0245289.	2021	Qualitative study	15 FGDs and 10 KIIs in 5 kebeles	Adoption and use of improved latrines	2019	SNNPR	Rural	No	Journal	Yes	Yes	PloS one
Temesgen, A., Molla Adane, M., Birara, A., & Shibabaw, T. (2021). Having a latrine facility is not a guarantee for eliminating open defecation owing to socio-demographic and environmental factors: The case of Machakel district in Ethiopia. Plos one, 16(9), e0257813.	2021	Cross sectional survey	474 latrine-owning households in 6 kebeles	Latrine ownership and OD	2019	Amhara	Rural	No	Journal	Yes	Yes	Plos one

## Sheet: Supplementary Table S2
Table S2 Extraction of measures of latrine coverage and use
Citation	Sample	Latrine-owning hhs in sample	General latrine coverage (any latrine)	Functional latrines in general population/sample	Functional latrines of all latrines (i.e. in latrine-owning hhs)	Improved latrine coverage in general population/sample (improved latrine = if solid slab)	Improved latrines of all latrines	Latrine use of general population/sample	Latrine use (of latrine owning hhs)	Consistent latrine use (of latrine owning hhs)
Belachew, A. B., Abrha, M. B., Gebrezgi, Z. A., & Tekle, D. Y. (2018). Availability and utilization of sanitation facilities in Enderta district, Tigray, Ethiopia. Journal of preventive medicine and hygiene, 59(3), E219–E225. https://doi.org/10.15167/2421-4248/jpmh2018.59.3.826	450	306	0.68					0.53	0.78
Gebremedhin, G., Tetemke, D., Gebremedhin, M. et al. Factors associated with latrine utilization among model and non-model families in Laelai Maichew Woreda, Aksum, Tigray, Ethiopia: comparative community based study. BMC Res Notes 11, 586 (2018). https://doi.org/10.1186/s13104-018-3683-0	626	626							0.59
Gedefaw, M., Amsalu, Y., Tarekegn, M., & Awoke, W. (2015). Opportunities, and challenges of latrine utilization among rural communities of Awabel District, Northwest Ethiopia, 2014. Open Journal of Epidemiology, 5(02), 98.	575	431.25	0.75				0.84		0.52	0.5
Aiemjoy, K., Stoller, N. E., Gebresillasie, S., Shiferaw, A., Tadesse, Z., Sewent, T., ... & Stewart, A. (2017). Is using a latrine “a strange thing to do”? A mixed-methods study of sanitation preference and behaviors in rural Ethiopia. The American journal of tropical medicine and hygiene, 96(1), 65-73.	278	197.38						0.71
Awoke, W., & Muche, S. (2013). A cross sectional study: latrine coverage and associated factors among rural communities in the District of Bahir Dar Zuria, Ethiopia. BMC public health, 13(1), 99.	608	352.64	0.58	0.36	0.45	0.16	0.28
Ashebir, Y., Rai Sharma, H., Alemu, K., & Kebede, G. (2013). Latrine use among rural households in northern Ethiopia: a case study in Hawzien district, Tigray. International Journal of Environmental Studies, 70(4), 629-636.	422	422								0.37
Ashenafi, T., Dadi, A. F., & Gizaw, Z. (2018). Latrine utilization and associated factors among Kebeles declared open defecation free in Wondo Genet district, South Ethiopia, 2015.	744	729.12	0.98	0.93	0.94	0.92	0.93	0.83	0.84
Yimam, Y. T., Gelaye, K. A., & Chercos, D. H. (2014). Latrine utilization and associated factors among people living in rural areas of Denbia district, Northwest Ethiopia, 2013, a cross-sectional study. The Pan African medical journal, 18.	801	801					0.82		0.87
Koyra, H. C., Sorato, M. M., Unasho, Y. S., & Kanche, Z. Z. (2017). Latrine utilization and associated factors in rural Community of Chencha District, southern Ethiopia: a community based cross-sectional study. Amer J Public Health Res, 5(4), 98-104.	415	415		0.67					0.6	0.31
Chanie, T., Gedefaw, M., & Ketema, K. (2016). Latrine utilization and associated factors in rural community of Aneded district, North West Ethiopia, 2014. J Community Med Health Educ, 6(478), 1-12.	633	633					0.16		0.64	0.69
Debesay, N., Ingale, L., Gebresilassie, A., Assefa, H., & Yemane, D. (2010). Latrine Utilization and Associated Factors in the Rural Communities of Gulomekada District, Tigray Region, North Ethiopia, 2013: A Community Based Cross-Sectional Study. J Community Med Health Educ 5: 338.	756	756							0.57
Novotný, J., Kolomazníková, J., & Humňalová, H. (2017). The role of perceived social norms in rural sanitation: an explorative study from infrastructure-restricted settings of South Ethiopia. International journal of environmental research and public health, 14(7), 794.	368	331.2	0.9
Alemu, F., Kumie, A., Medhin, G., & Gasana, J. (2018). The role of psychological factors in predicting latrine ownership and consistent latrine use in rural Ethiopia: a cross-sectional study. BMC public health, 18(1), 229.	1047	764.31	0.73							0.79
Novotný, J., Humňalová, H., & Kolomazníková, J. (2018). The social and political construction of latrines in rural Ethiopia. Journal of Rural Studies, 63, 157-167.	368	331.2	0.9			0.55	0.61	0.85	0.94	0.95
Yohannes, T., Workicho, A., & Asefa, H. A. (2014). Cross Sectional Study: Availability of Improved Sanitation Facilities and Associated Factors among Rural Communities in Lemo Woreda, Hadiya Zone, Southern Ethiopia.	473	253	0.53			0.36	0.67
Gebremariam, B., Hagos, G., & Abay, M. (2018). Assessment of community led total sanitation and hygiene approach on improvement of latrine utilization in Laelay Maichew District, North Ethiopia. A comparative cross-sectional study. PloS one, 13(9).	776	496.64	0.64						0.47
Tessema, R. A. (2017). Assessment of the implementation of community-led total sanitation, hygiene, and associated factors in Diretiyara district, Eastern Ethiopia. PloS one, 12(4).	420	373.8	0.89	0.8				0.47	0.53
Zeleke, D. A., Gelaye, K. A., & Mekonnen, F. A. (2019). Community-Led Total Sanitation and the rate of latrine ownership. BMC research notes, 12(1), 14.	429	201.63	0.47
Ngondi, J., Teferi, T., Gebre, T., Shargie, E. B., Zerihun, M., Ayele, B., ... & Emerson, P. M. (2010). Effect of a community intervention with pit latrines in five districts of Amhara, Ethiopia. Tropical Medicine & International Health, 15(5), 592-599.	1117	424.46	0.38			0.33	0.86		0.83
Gebremariam, B., & Tsehaye, K. (2019). Effect of community led total sanitation and hygiene (CLTSH) implementation program on latrine utilization among adult villagers of North Ethiopia: a cross-sectional study. BMC research notes, 12(1), 478.	776	496.64	0.64					0.3	0.47
O'Loughlin, R., Fentie, G., Flannery, B., & Emerson, P. M. (2006). Follow‐up of a low cost latrine promotion programme in one district of Amhara, Ethiopia: characteristics of early adopters and non‐adopters. Tropical medicine & international health, 11(9), 1406-1415.	128	64	0.5		0.87			0.45	0.9
Tulu, L., Kumie, A., Hawas, S. B., Demissie, H. F., & Segni, M. T. (2017). latrine utilization and associated factors among kebeles implementing and non implementing Urban Community led Total sanitation and hygiene in Hawassa town, Ethiopia. African Journal of Environmental Science and Technology, 11(3), 151-162.	702	673.92	0.96	0.86		0.32	0.34	0.88	0.91
Ross, R. K., King, J. D., Damte, M., Ayalew, F., Gebre, T., Cromwell, E. A., ... & Emerson, P. M. (2011). Evaluation of household latrine coverage in Kewot woreda, Ethiopia, 3 years after implementing interventions to control blinding trachoma. International health, 3(4), 251-258.	442	247.52	0.56						0.97
Crocker, J., Geremew, A., Atalie, F., Yetie, M., & Bartram, J. (2016). Teachers and sanitation promotion: an assessment of community-led total sanitation in Ethiopia. Environmental science & technology, 50(12), 6517-6525.	2263	1742.51	0.77			0.12	0.16
Crocker, J., Saywell, D., & Bartram, J. (2017). Sustainability of community-led total sanitation outcomes: Evidence from Ethiopia and Ghana. International Journal of Hygiene and Environmental Health, 220(3), 551-557.	2437	1998.34	0.82			0.18	0.22	0.69	0.84
Abebe, A. M., Kassaw, M. W., Mekuria, A. D., Yehualshet, S. S., & Fenta, E. A. (2020). Latrine Utilization and Associated Factors in Mehal Meda Town in North Shewa Zone, Amhara Region, Ethiopia, 2019. BioMed Research International, 2020.	558	558							0.91	0.9
Adank, M., Butterworth, J., Godfrey, S., & Abera, M. (2016). Looking beyond headline indicators: water and sanitation services in small towns in Ethiopia. Journal of Water, Sanitation and Hygiene for Development, 6(3), 435-446.	1203	1046.61	0.87			0.57	0.66
Ajemu, K. F., Desta, A. A., Berhe, A. A., Woldegebriel, A. G., & Bezabih, N. M. (2020). Latrine Ownership and Its Determinants in Rural Villages of Tigray, Northern Ethiopia: Community-Based Cross-Sectional Study. Journal of Environmental and Public Health, 2020.	756	272.16	0.36		0.35	0.35	0.64	0.84	0.87
Anthonj, C., Fleming, L., Godfrey, S., Ambelu, A., Bevan, J., Cronk, R., & Bartram, J. (2018). Health risk perceptions are associated with domestic use of basic water and sanitation services—Evidence from rural Ethiopia. International journal of environmental research and public health, 15(10), 2112.	2658	1887.18	0.71	0.68	0.97	0.54	0.76	0.34	0.48
Asnake, D., & Adane, M. (2020). Household latrine utilization and associated factors in semi-urban areas of northeastern Ethiopia. PloS one, 15(11), e0241270.	397	397							0.72
Chambers, K. G., Carrico, A. R., & Cook, S. M. (2021). Drivers of sustained sanitation access: social network and demographic predictors of latrine reconstruction after flooding disasters. Environmental Science: Water Research & Technology, 7(10), 1861-1872.	380	216.6	0.57				0.3
Fry, D., Mideksa, D., Ambelu, A., Feyisa, Y., Abaire, B., Cunliffe, K., & Freeman, M. C. (2015). Adoption and sustained use of the arborloo in rural Ethiopia: a cross-sectional study. Journal of Water, Sanitation and Hygiene for Development, 5(3), 412-425.	690	558.9	0.81
UNICEF (2016): Outcome Evaluation of Community-led Total Sanitation and Hygiene: (CLTSH) Program in Ethiopia from 2012-2015. Addis Ababa, Ethiopia.	3091							0.6
Anteneth, A., Kumie, A. (2010): Assessment of the impact of latrine utilization on diarrhoeal diseases in the rural community of Hulet Ejju Enessie Woreda, East Gojjam Zone, Amhara Region. Ethiopian Journal of Health Development, 24, č. 2, s. 110–118.	824	824			0.87		0.93		0.61

## Sheet: Supplementary Table S3
Table S3 Links between types of outcomes and factors
Citation	Types of outcomes	Factors - broader themes	Factors - more specific sub-themes	Direction of relationship	Factor specification	Whether adjusted effect (possible counfounding variables considered) or unadjusted effect (binary relationships or qualitatively descrined relationships)	IBM-WASH categories (contextual, psychosocial, technology)
Belachew, A. B., Abrha, M. B., Gebrezgi, Z. A., & Tekle, D. Y. (2018). Availability and utilization of sanitation facilities in Enderta district, Tigray, Ethiopia. Journal of preventive medicine and hygiene, 59(3), E219–E225. https://doi.org/10.15167/2421-4248/jpmh2018.59.3.826	Latrine use	Spatial and environmental factors	Access and utilisation of water	P	Proper water utilization	A	Technology
Tessema, R. A. (2017). Assessment of the implementation of community-led total sanitation, hygiene, and associated factors in Diretiyara district, Eastern Ethiopia. PloS one, 12(4).	Latrine adoption	Spatial and environmental factors	Access and utilisation of water	P	Lack/shortage of water for cleaning and handwashing in proximity	U	Technology
Abebe, A. M., Kassaw, M. W., Mekuria, A. D., Yehualshet, S. S., & Fenta, E. A. (2020). Latrine Utilization and Associated Factors in Mehal Meda Town in North Shewa Zone, Amhara Region, Ethiopia, 2019. BioMed Research International, 2020.	Latrine use	Spatial and environmental factors	Access and utilisation of water	P	Distance between water well and latrine	A	Technology
Gebremedhin, G., Tetemke, D., Gebremedhin, M. et al. Factors associated with latrine utilization among model and non-model families in Laelai Maichew Woreda, Aksum, Tigray, Ethiopia: comparative community based study. BMC Res Notes 11, 586 (2018). https://doi.org/10.1186/s13104-018-3683-1	Latrine use	Socioeconomic factors	Agricultural occupation	N	Occupation(farmer)	A	Contextual
Belachew, A. B., Abrha, M. B., Gebrezgi, Z. A., & Tekle, D. Y. (2018). Availability and utilization of sanitation facilities in Enderta district, Tigray, Ethiopia. Journal of preventive medicine and hygiene, 59(3), E219–E225. https://doi.org/10.15167/2421-4248/jpmh2018.59.3.826	Latrine use	Sanitation infrastructure, maintenance, supply, access to materials or manpower	Acceptable quality of latrine	P	Availability of handwashing facilities	A	Technology
Aiemjoy, K., Stoller, N. E., Gebresillasie, S., Shiferaw, A., Tadesse, Z., Sewent, T., ... & Stewart, A. (2017). Is using a latrine “a strange thing to do”? A mixed-methods study of sanitation preference and behaviors in rural Ethiopia. The American journal of tropical medicine and hygiene, 96(1), 65-73.	Open defecation	Socioeconomic factors	Agricultural occupation	P	Distance of agricultural fields from latrine (walking time to defecation site)	U	Contextual
Yimam, Y. T., Gelaye, K. A., & Chercos, D. H. (2014). Latrine utilization and associated factors among people living in rural areas of Denbia district, Northwest Ethiopia, 2013, a cross-sectional study. The Pan African medical journal, 18.	Latrine use	Socioeconomic factors	Agricultural occupation	N	Job of mother (farmer)	A	Contextual
Gebremedhin, G., Tetemke, D., Gebremedhin, M. et al. Factors associated with latrine utilization among model and non-model families in Laelai Maichew Woreda, Aksum, Tigray, Ethiopia: comparative community based study. BMC Res Notes 11, 586 (2018). https://doi.org/10.1186/s13104-018-3683-1	Latrine use	Demographic characteristics	Age	N	Age (old age lower latrine utilisation)	A	Contextual
Gebremedhin, G., Tetemke, D., Gebremedhin, M. et al. Factors associated with latrine utilization among model and non-model families in Laelai Maichew Woreda, Aksum, Tigray, Ethiopia: comparative community based study. BMC Res Notes 11, 586 (2018). https://doi.org/10.1186/s13104-018-3683-1	Latrine use	Sanitation infrastructure, maintenance, supply, access to materials or manpower	Acceptable quality of latrine	P	Quality of latrine (with slab, superstracture (made of wood/plastered mud)	A	Technology
Gebremedhin, G., Tetemke, D., Gebremedhin, M. et al. Factors associated with latrine utilization among model and non-model families in Laelai Maichew Woreda, Aksum, Tigray, Ethiopia: comparative community based study. BMC Res Notes 11, 586 (2018). https://doi.org/10.1186/s13104-018-3683-1	Latrine use	Sanitation infrastructure, maintenance, supply, access to materials or manpower	Acceptable quality of latrine	P	Latrine handwashing facility (soap)	A	Technology
Koyra, H. C., Sorato, M. M., Unasho, Y. S., & Kanche, Z. Z. (2017). Latrine utilization and associated factors in rural Community of Chencha District, southern Ethiopia: a community based cross-sectional study. Amer J Public Health Res, 5(4), 98-104.	Open defecation	Socioeconomic factors	Agricultural occupation	P	Stay out for farming	U	Contextual
Abebe, A. M., Kassaw, M. W., Mekuria, A. D., Yehualshet, S. S., & Fenta, E. A. (2020). Latrine Utilization and Associated Factors in Mehal Meda Town in North Shewa Zone, Amhara Region, Ethiopia, 2019. BioMed Research International, 2020.	Latrine use	Socioeconomic factors	Agricultural occupation	N	Occupational status of household’s head (Farming vs. Government or Private)	A	Contextual
UNICEF (2016): Outcome Evaluation of Community-led Total Sanitation and Hygiene: (CLTSH) Program in Ethiopia from 2012-2015. Addis Ababa, Ethiopia.	Open defecation	Socioeconomic factors	Agricultural occupation	P	Somali, Afar – regions with larger share of pastoralist population; Gambella region; (regional variation)	U	Contextual
Novotný, J., Humňalová, H., & Kolomazníková, J. (2018). The social and political construction of latrines in rural Ethiopia. Journal of Rural Studies, 63, 157-167.	Open defecation	Health and/or cleanliness	Attract flies	N	OD attracts flies	U	Psychosocial
Ngondi, J., Teferi, T., Gebre, T., Shargie, E. B., Zerihun, M., Ayele, B., ... & Emerson, P. M. (2010). Effect of a community intervention with pit latrines in five districts of Amhara, Ethiopia. Tropical Medicine & International Health, 15(5), 592-599.	Satisfaction with latrine use	Health and/or cleanliness	Attract flies	N	Reduce flies	U	Psychosocial
O'Loughlin, R., Fentie, G., Flannery, B., & Emerson, P. M. (2006). Follow‐up of a low cost latrine promotion programme in one district of Amhara, Ethiopia: characteristics of early adopters and non‐adopters. Tropical medicine & international health, 11(9), 1406-1415.	Satisfaction with latrine use	Health and/or cleanliness	Attract flies	N	Increases flies	U	Psychosocial
Debesay, N., Ingale, L., Gebresilassie, A., Assefa, H., & Yemane, D. (2010). Latrine Utilization and Associated Factors in the Rural Communities of Gulomekada District, Tigray Region, North Ethiopia, 2013: A Community Based Cross-Sectional Study. J Community Med Health Educ 5: 338.	Latrine use	Sanitation infrastructure, maintenance, supply, access to materials or manpower	Availability of material	P	Availability of local construction materials	A	Technology
Gedefaw, M., Amsalu, Y., Tarekegn, M., & Awoke, W. (2015). Opportunities, and challenges of latrine utilization among rural communities of Awabel District, Northwest Ethiopia, 2014. Open Journal of Epidemiology, 5(02), 98.	Latrine use	Sanitation infrastructure, maintenance, supply, access to materials or manpower	Acceptable quality of latrine	P	Latrine with superstarcture	A	Technology
Novotný, J., Kolomazníková, J., & Humňalová, H. (2017). The role of perceived social norms in rural sanitation: an explorative study from infrastructure-restricted settings of South Ethiopia. International journal of environmental research and public health, 14(7), 794.	Latrine quality improvement	Sanitation infrastructure, maintenance, supply, access to materials or manpower	Availability of material	P	Lack of materials	U	Technology
Tessema, R. A. (2017). Assessment of the implementation of community-led total sanitation, hygiene, and associated factors in Diretiyara district, Eastern Ethiopia. PloS one, 12(4).	Latrine adoption	Sanitation infrastructure, maintenance, supply, access to materials or manpower	Availability of material	P	Lack of construction materials	U	Technology
Alemu, F., Kumie, A., Medhin, G., Gebre, T., & Godfrey, P. (2017). A socio-ecological analysis of barriers to the adoption, sustainablity and consistent use of sanitation facilities in rural Ethiopia. BMC public health, 17(1), 706.	Sustainability of latrine adoption	Sanitation infrastructure, maintenance, supply, access to materials or manpower	Availability of material	P	Unaffordablity of strong construction materials	U	Technology
Crocker, J., Geremew, A., Atalie, F., Yetie, M., & Bartram, J. (2016). Teachers and sanitation promotion: an assessment of community-led total sanitation in Ethiopia. Environmental science & technology, 50(12), 6517-6525.	Latrine adoption	Sanitation infrastructure, maintenance, supply, access to materials or manpower	Availability of material	P	Distance to the closest place to buy latrine slabs, cement or PVC	U	Technology
Tamene, A., & Afework, A. (2021). Exploring barriers to the adoption and utilization of improved latrine facilities in rural Ethiopia: An Integrated Behavioral Model for Water, Sanitation and Hygiene (IBM-WASH) approach. PloS one, 16(1), e0245289.	Open defecation	Sanitation infrastructure, maintenance, supply, access to materials or manpower	Availability of material	P	Inconveniences in acquiring materials (lack of resources)	U	Contextual
UNICEF (2016): Outcome Evaluation of Community-led Total Sanitation and Hygiene: (CLTSH) Program in Ethiopia from 2012-2015. Addis Ababa, Ethiopia.	Latrine adoption	Sanitation infrastructure, maintenance, supply, access to materials or manpower	Availability of material	P	Materials for construction of latrine not available	U	Technology
Aiemjoy, K., Stoller, N. E., Gebresillasie, S., Shiferaw, A., Tadesse, Z., Sewent, T., ... & Stewart, A. (2017). Is using a latrine “a strange thing to do”? A mixed-methods study of sanitation preference and behaviors in rural Ethiopia. The American journal of tropical medicine and hygiene, 96(1), 65-73.	Latrine adoption	Health and/or cleanliness	Cleanliness of environment	P	A widespread household-level motivation for building and using a latrine was to prevent livestock from eating human feces and transmitting disease	U	Psychosocial
Aiemjoy, K., Stoller, N. E., Gebresillasie, S., Shiferaw, A., Tadesse, Z., Sewent, T., ... & Stewart, A. (2017). Is using a latrine “a strange thing to do”? A mixed-methods study of sanitation preference and behaviors in rural Ethiopia. The American journal of tropical medicine and hygiene, 96(1), 65-73.	Latrine use	Health and/or cleanliness	Cleanliness of environment	P	A widespread household-level motivation for building and using a latrine was to prevent livestock from eating human feces and transmitting disease	U	Psychosocial
Gebremariam, B., Hagos, G., & Abay, M. (2018). Assessment of community led total sanitation and hygiene approach on improvement of latrine utilization in Laelay Maichew District, North Ethiopia. A comparative cross-sectional study. PloS one, 13(9).	Latrine use	Health and/or cleanliness	Cleanliness of environment	P	Cleanliness (presence of no fresh excreta around latrine)	A	Psychosocial
Ngondi, J., Teferi, T., Gebre, T., Shargie, E. B., Zerihun, M., Ayele, B., ... & Emerson, P. M. (2010). Effect of a community intervention with pit latrines in five districts of Amhara, Ethiopia. Tropical Medicine & International Health, 15(5), 592-599.	Satisfaction with latrine use	Health and/or cleanliness	Cleanliness of environment	P	Keep environment clean	U	Psychosocial
Tulu, L., Kumie, A., Hawas, S. B., Demissie, H. F., & Segni, M. T. (2017). latrine utilization and associated factors among kebeles implementing and non implementing Urban Community led Total sanitation and hygiene in Hawassa town, Ethiopia. African Journal of Environmental Science and Technology, 11(3), 151-162.	Latrine use	Health and/or cleanliness	Cleanliness of environment	P	Compound cleanliness (easthetic)	A	Psychosocial
Alemu, F., Kumie, A., Medhin, G., Gebre, T., & Godfrey, P. (2017). A socio-ecological analysis of barriers to the adoption, sustainablity and consistent use of sanitation facilities in rural Ethiopia. BMC public health, 17(1), 706.	Latrine use	Health and/or cleanliness	Cleanliness of environment	P	Cleanliness	U	Psychosocial
Abebe, A. M., Kassaw, M. W., Mekuria, A. D., Yehualshet, S. S., & Fenta, E. A. (2020). Latrine Utilization and Associated Factors in Mehal Meda Town in North Shewa Zone, Amhara Region, Ethiopia, 2019. BioMed Research International, 2020.	Latrine use	Health and/or cleanliness	Cleanliness of environment	P	Observing feces around the compound/latrine	U	Psychosocial
Alemu, F., Kumie, A., Medhin, G., Gebre, T., & Godfrey, P. (2017). A socio-ecological analysis of barriers to the adoption, sustainablity and consistent use of sanitation facilities in rural Ethiopia. BMC public health, 17(1), 706.	Sustainability of latrine adoption	Spatial and environmental factors	Climate constraints (floods, rains etc.)	N	Floods	U	Contextual
Alemu, F., Kumie, A., Medhin, G., Gebre, T., & Godfrey, P. (2017). A socio-ecological analysis of barriers to the adoption, sustainablity and consistent use of sanitation facilities in rural Ethiopia. BMC public health, 17(1), 706.	Sustainability of latrine adoption	Spatial and environmental factors	Climate constraints (floods, rains etc.)	N	Climate	U	Contextual
Fry, D., Mideksa, D., Ambelu, A., Feyisa, Y., Abaire, B., Cunliffe, K., & Freeman, M. C. (2015). Adoption and sustained use of the arborloo in rural Ethiopia: a cross-sectional study. Journal of Water, Sanitation and Hygiene for Development, 5(3), 412-425.	Latrine adoption	Spatial and environmental factors	Climate constraints (floods, rains etc.)	N	Latrine is shallow and exposed to flood	U	Technology
Anteneth, A., Kumie, A. (2010): Assessment of the impact of latrine utilization on diarrhoeal diseases in the rural community of Hulet Ejju Enessie Woreda, East Gojjam Zone, Amhara Region. Ethiopian Journal of Health Development, 24, č. 2, s. 110–118.	Latrine use	Spatial and environmental factors	Climate constraints (floods, rains etc.)	N	Suitable weather (by climate zones) of the village	U	Contextual
Novotný, J., Humňalová, H., & Kolomazníková, J. (2018). The social and political construction of latrines in rural Ethiopia. Journal of Rural Studies, 63, 157-167.	Latrine use	Privacy, safety, convenience	Convenience of latrine	P	Comfort	U	Psychosocial
Tessema, R. A. (2017). Assessment of the implementation of community-led total sanitation, hygiene, and associated factors in Diretiyara district, Eastern Ethiopia. PloS one, 12(4).	Satisfaction with latrine use	Privacy, safety, convenience	Convenience of latrine	P	Comfort (particularly at night and/or during rainy season)	U	Psychosocial
Tessema, R. A. (2017). Assessment of the implementation of community-led total sanitation, hygiene, and associated factors in Diretiyara district, Eastern Ethiopia. PloS one, 12(4).	Sustainability of latrine adoption	Privacy, safety, convenience	Convenience of latrine	P	Perception of discomfort	U	Psychosocial
Ngondi, J., Teferi, T., Gebre, T., Shargie, E. B., Zerihun, M., Ayele, B., ... & Emerson, P. M. (2010). Effect of a community intervention with pit latrines in five districts of Amhara, Ethiopia. Tropical Medicine & International Health, 15(5), 592-599.	Satisfaction with latrine use	Privacy, safety, convenience	Convenience of latrine	P	Provide privacy and convinence	U	Psychosocial
O'Loughlin, R., Fentie, G., Flannery, B., & Emerson, P. M. (2006). Follow‐up of a low cost latrine promotion programme in one district of Amhara, Ethiopia: characteristics of early adopters and non‐adopters. Tropical medicine & international health, 11(9), 1406-1415.	Satisfaction with latrine use	Privacy, safety, convenience	Convenience of latrine	P	Convinence	A	Psychosocial
Ross, R. K., King, J. D., Damte, M., Ayalew, F., Gebre, T., Cromwell, E. A., ... & Emerson, P. M. (2011). Evaluation of household latrine coverage in Kewot woreda, Ethiopia, 3 years after implementing interventions to control blinding trachoma. International health, 3(4), 251-258.	Latrine adoption	Privacy, safety, convenience	Convenience of latrine	P	Convinence (advantage)	A	Psychosocial
Alemu, F., Kumie, A., Medhin, G., Gebre, T., & Godfrey, P. (2017). A socio-ecological analysis of barriers to the adoption, sustainablity and consistent use of sanitation facilities in rural Ethiopia. BMC public health, 17(1), 706.	Satisfaction with latrine use	Privacy, safety, convenience	Convenience of latrine	P	Alow access latrine at night	U	Technology
Fry, D., Mideksa, D., Ambelu, A., Feyisa, Y., Abaire, B., Cunliffe, K., & Freeman, M. C. (2015). Adoption and sustained use of the arborloo in rural Ethiopia: a cross-sectional study. Journal of Water, Sanitation and Hygiene for Development, 5(3), 412-425.	Sustainability of latrine adoption	Privacy, safety, convenience	Convenience of latrine	P	Had fewer flies and smells than other latrines	U	Technology
UNICEF (2016): Outcome Evaluation of Community-led Total Sanitation and Hygiene: (CLTSH) Program in Ethiopia from 2012-2015. Addis Ababa, Ethiopia.	Latrine adoption	Privacy, safety, convenience	Convenience of latrine	P	Time or distance spent walking to a latrine	U	Technology
Tessema, R. A. (2017). Assessment of the implementation of community-led total sanitation, hygiene, and associated factors in Diretiyara district, Eastern Ethiopia. PloS one, 12(4).	Latrine use	Socioeconomic factors	Cost of latrine (or its perception)	N	Perception that latrines constructed using local materials are affordable for low-income people	U	Technology
Tessema, R. A. (2017). Assessment of the implementation of community-led total sanitation, hygiene, and associated factors in Diretiyara district, Eastern Ethiopia. PloS one, 12(4).	Latrine adoption	Socioeconomic factors	Cost of latrine (or its perception)	N	Finacial constraints	U	Technology
Alemu, F., Kumie, A., Medhin, G., Gebre, T., & Godfrey, P. (2017). A socio-ecological analysis of barriers to the adoption, sustainablity and consistent use of sanitation facilities in rural Ethiopia. BMC public health, 17(1), 706.	Latrine availability	Socioeconomic factors	Cost of latrine (or its perception)	N	Unaffordability/economic conditions	U	Technology
Alemu, F., Kumie, A., Medhin, G., Gebre, T., & Godfrey, P. (2017). A socio-ecological analysis of barriers to the adoption, sustainablity and consistent use of sanitation facilities in rural Ethiopia. BMC public health, 17(1), 706.	Sustainability of latrine adoption	Socioeconomic factors	Cost of latrine (or its perception)	N	Economic reasons	U	Technology
Ashenafi, T., Dadi, A. F., & Gizaw, Z. (2018). Latrine utilization and associated factors among Kebeles declared open defecation free in Wondo Genet district, South Ethiopia, 2015.	Latrine use	Sanitation infrastructure, maintenance, supply, access to materials or manpower	Acceptable quality of latrine	P	Condition of superstracture (made up of wood)	A	Technology
Ashenafi, T., Dadi, A. F., & Gizaw, Z. (2018). Latrine utilization and associated factors among Kebeles declared open defecation free in Wondo Genet district, South Ethiopia, 2015.	Latrine use	Sanitation infrastructure, maintenance, supply, access to materials or manpower	Acceptable quality of latrine	P	Status of latrine (whether maintained)	A	Technology
Anthonj, C., Fleming, L., Godfrey, S., Ambelu, A., Bevan, J., Cronk, R., & Bartram, J. (2018). Health risk perceptions are associated with domestic use of basic water and sanitation services—Evidence from rural Ethiopia. International journal of environmental research and public health, 15(10), 2112.	Latrine use	Socioeconomic factors	Cost of latrine (or its perception)	N	Disadvantage of latrine (maintenance cost)	A	Technology
Tamene, A., & Afework, A. (2021). Exploring barriers to the adoption and utilization of improved latrine facilities in rural Ethiopia: An Integrated Behavioral Model for Water, Sanitation and Hygiene (IBM-WASH) approach. PloS one, 16(1), e0245289.	Latrine adoption	Socioeconomic factors	Cost of latrine (or its perception)	N	Cost of latrine	U	Technology
Fry, D., Mideksa, D., Ambelu, A., Feyisa, Y., Abaire, B., Cunliffe, K., & Freeman, M. C. (2015). Adoption and sustained use of the arborloo in rural Ethiopia: a cross-sectional study. Journal of Water, Sanitation and Hygiene for Development, 5(3), 412-425.	Latrine adoption	Socioeconomic factors	Cost of latrine (or its perception)	N	Cheaper than traditional latrine (arborloo)	U	Technology
Fry, D., Mideksa, D., Ambelu, A., Feyisa, Y., Abaire, B., Cunliffe, K., & Freeman, M. C. (2015). Adoption and sustained use of the arborloo in rural Ethiopia: a cross-sectional study. Journal of Water, Sanitation and Hygiene for Development, 5(3), 412-425.	Sustainability of latrine adoption	Socioeconomic factors	Cost of latrine (or its perception)	N	Easier and cheaper to construct (arborloo)	U	Technology
UNICEF (2016): Outcome Evaluation of Community-led Total Sanitation and Hygiene: (CLTSH) Program in Ethiopia from 2012-2015. Addis Ababa, Ethiopia.	Latrine adoption	Socioeconomic factors	Cost of latrine (or its perception)	N	High cost of latrine	U	Technology
Yimam, Y. T., Gelaye, K. A., & Chercos, D. H. (2014). Latrine utilization and associated factors among people living in rural areas of Denbia district, Northwest Ethiopia, 2013, a cross-sectional study. The Pan African medical journal, 18.	Latrine use	Sanitation infrastructure, maintenance, supply, access to materials or manpower	Acceptable quality of latrine	P	Presence of door	A	Technology
Alemu, F., Kumie, A., Medhin, G., Gebre, T., & Godfrey, P. (2017). A socio-ecological analysis of barriers to the adoption, sustainablity and consistent use of sanitation facilities in rural Ethiopia. BMC public health, 17(1), 706.	Latrine use	Cultural factors (bylaws, taboos etc.)	Cultural norm	P	Women participants expressed that according to societal norms, women are expected to wash their hands after latrine use. There is a cultural belief that injera (local traditional food) baked by a woman who does not wash her hands after defecating can easily develop mould. Gender-related cultural norms strongly influence women to use latrines consistently because of the extreme shame involved if t…	U	Psychosocial
Alemu, F., Kumie, A., Medhin, G., Gebre, T., & Godfrey, P. (2017). A socio-ecological analysis of barriers to the adoption, sustainablity and consistent use of sanitation facilities in rural Ethiopia. BMC public health, 17(1), 706.	Latrine use	Cultural factors (bylaws, taboos etc.)	Cultural norm	P	Gender-related cultural norms strongly influence women to use latrines consistently because of the extreme shame involved if they are seen practising open defecation.	U	Psychosocial
Tamene, A., & Afework, A. (2021). Exploring barriers to the adoption and utilization of improved latrine facilities in rural Ethiopia: An Integrated Behavioral Model for Water, Sanitation and Hygiene (IBM-WASH) approach. PloS one, 16(1), e0245289.	Open defecation	Cultural factors (bylaws, taboos etc.)	Cultural norm	P	Digging farmland for the pupose of latrine is not caring for the land (old guy belief)	U	Psychosocial
Tamene, A., & Afework, A. (2021). Exploring barriers to the adoption and utilization of improved latrine facilities in rural Ethiopia: An Integrated Behavioral Model for Water, Sanitation and Hygiene (IBM-WASH) approach. PloS one, 16(1), e0245289.	Latrine use	Cultural factors (bylaws, taboos etc.)	Cultural norm	N	Some older people in this community believe that wedded females shouldn’t use the same latrines used by the consanguineous male relatives of their husbands	U	Psychosocial
Tamene, A., & Afework, A. (2021). Exploring barriers to the adoption and utilization of improved latrine facilities in rural Ethiopia: An Integrated Behavioral Model for Water, Sanitation and Hygiene (IBM-WASH) approach. PloS one, 16(1), e0245289.	Latrine use	Cultural factors (bylaws, taboos etc.)	Cultural norm	N	Concerning the psychosocial element, several participants talked about cultural norms, beliefs, habits, and attitudes that were impediments to latrine adoption and use. In particular, participants stated that several community members recognized that latrines could be beneficial for well-being but still elected not to adopt them. Some community members even erected latrines for demonstration but …	U	Psychosocial
Ashebir, Y., Rai Sharma, H., Alemu, K., & Kebede, G. (2013). Latrine use among rural households in northern Ethiopia: a case study in Hawzien district, Tigray. International Journal of Environmental Studies, 70(4), 629-636.	Latrine use	Spatial and environmental factors	Distance of latrine from house	N	Distance of latrine from house (constructed within the cpd)	A	Technology
Koyra, H. C., Sorato, M. M., Unasho, Y. S., & Kanche, Z. Z. (2017). Latrine utilization and associated factors in rural Community of Chencha District, southern Ethiopia: a community based cross-sectional study. Amer J Public Health Res, 5(4), 98-104.	Latrine use	Sanitation infrastructure, maintenance, supply, access to materials or manpower	Acceptable quality of latrine	P	Latrine constructed more than two years ago	A	Technology
Gebremariam, B., Hagos, G., & Abay, M. (2018). Assessment of community led total sanitation and hygiene approach on improvement of latrine utilization in Laelay Maichew District, North Ethiopia. A comparative cross-sectional study. PloS one, 13(9).	Latrine use	Spatial and environmental factors	Distance of latrine from house	N	Latrine distance from house (<10 meter)	A	Technology
Koyra, H. C., Sorato, M. M., Unasho, Y. S., & Kanche, Z. Z. (2017). Latrine utilization and associated factors in rural Community of Chencha District, southern Ethiopia: a community based cross-sectional study. Amer J Public Health Res, 5(4), 98-104.	Sustainability of latrine adoption	Sanitation infrastructure, maintenance, supply, access to materials or manpower	Acceptable quality of latrine	P	Functionality of latrine	U	Technology
Gebremariam, B., & Tsehaye, K. (2019). Effect of community led total sanitation and hygiene (CLTSH) implementation program on latrine utilization among adult villagers of North Ethiopia: a cross-sectional study. BMC research notes, 12(1), 478.	Latrine use	Spatial and environmental factors	Distance of latrine from house	N	The distance of latrine from dwelling (<10m)	A	Technology
Koyra, H. C., Sorato, M. M., Unasho, Y. S., & Kanche, Z. Z. (2017). Latrine utilization and associated factors in rural Community of Chencha District, southern Ethiopia: a community based cross-sectional study. Amer J Public Health Res, 5(4), 98-104.	Open defecation	Sanitation infrastructure, maintenance, supply, access to materials or manpower	Acceptable quality of latrine	N	Lack of superstracture	U	Technology
Ajemu, K. F., Desta, A. A., Berhe, A. A., Woldegebriel, A. G., & Bezabih, N. M. (2020). Latrine Ownership and Its Determinants in Rural Villages of Tigray, Northern Ethiopia: Community-Based Cross-Sectional Study. Journal of Environmental and Public Health, 2020.	Latrine use	Spatial and environmental factors	Distance of latrine from house	N	Latrine location (if inside the compound, then more utilized)	A	Technology
Ashebir, Y., Rai Sharma, H., Alemu, K., & Kebede, G. (2013). Latrine use among rural households in northern Ethiopia: a case study in Hawzien district, Tigray. International Journal of Environmental Studies, 70(4), 629-636.	Latrine use	Socioeconomic factors	Education (general)	P	Educational status of household head	A	Contextual
Yimam, Y. T., Gelaye, K. A., & Chercos, D. H. (2014). Latrine utilization and associated factors among people living in rural areas of Denbia district, Northwest Ethiopia, 2013, a cross-sectional study. The Pan African medical journal, 18.	Latrine use	Socioeconomic factors	Education (general)	P	Educational status of mothers	A	Contextual
Chanie, T., Gedefaw, M., & Ketema, K. (2016). Latrine utilization and associated factors in rural community of Aneded district, North West Ethiopia, 2014. J Community Med Health Educ, 6(478), 1-12.	Latrine use	Sanitation infrastructure, maintenance, supply, access to materials or manpower	Acceptable quality of latrine	P	Households that had traditional hat latrine facility were 7.4 times more likely to utilize latrine than those who had irregular shape and structure of latrine facility.	A	Technology
Koyra, H. C., Sorato, M. M., Unasho, Y. S., & Kanche, Z. Z. (2017). Latrine utilization and associated factors in rural Community of Chencha District, southern Ethiopia: a community based cross-sectional study. Amer J Public Health Res, 5(4), 98-104.	Latrine use	Socioeconomic factors	Education (general)	P	Educational status of the heads of households	A	Contextual
Debesay, N., Ingale, L., Gebresilassie, A., Assefa, H., & Yemane, D. (2010). Latrine Utilization and Associated Factors in the Rural Communities of Gulomekada District, Tigray Region, North Ethiopia, 2013: A Community Based Cross-Sectional Study. J Community Med Health Educ 5: 338.	Latrine use	Socioeconomic factors	Education (general)	P	Eductaional status of house holdhead	A	Contextual
Alemu, F., Kumie, A., Medhin, G., & Gasana, J. (2018). The role of psychological factors in predicting latrine ownership and consistent latrine use in rural Ethiopia: a cross-sectional study. BMC public health, 18(1), 229.	Latrine availability	Socioeconomic factors	Education (general)	P	Household head higher education	A	Contextual
Tessema, R. A. (2017). Assessment of the implementation of community-led total sanitation, hygiene, and associated factors in Diretiyara district, Eastern Ethiopia. PloS one, 12(4).	Latrine use	Socioeconomic factors	Education (general)	P	Educational status influencing knowledge of CLTS	U	Contextual
Zeleke, D. A., Gelaye, K. A., & Mekonnen, F. A. (2019). Community-Led Total Sanitation and the rate of latrine ownership. BMC research notes, 12(1), 14.	Latrine availability	Socioeconomic factors	Education (general)	P	Educational status of household head	A	Contextual
Debesay, N., Ingale, L., Gebresilassie, A., Assefa, H., & Yemane, D. (2010). Latrine Utilization and Associated Factors in the Rural Communities of Gulomekada District, Tigray Region, North Ethiopia, 2013: A Community Based Cross-Sectional Study. J Community Med Health Educ 5: 338.	Latrine use	Sanitation infrastructure, maintenance, supply, access to materials or manpower	Acceptable quality of latrine	P	Pit latrine with slab (cover)	A	Technology
O'Loughlin, R., Fentie, G., Flannery, B., & Emerson, P. M. (2006). Follow‐up of a low cost latrine promotion programme in one district of Amhara, Ethiopia: characteristics of early adopters and non‐adopters. Tropical medicine & international health, 11(9), 1406-1415.	Latrine use	Socioeconomic factors	Education (general)	P	Education level of the head of household	A	Contextual
Temesgen, A., Molla Adane, M., Birara, A., & Shibabaw, T. (2021). Having a latrine facility is not a guarantee for eliminating open defecation owing to socio-demographic and environmental factors: The case of Machakel district in Ethiopia. Plos one, 16(9), e0257813.	Open defecation	Socioeconomic factors	Education (general)	N	Educational status (not attended formal education)	A	Contextual
Chambers, K. G., Carrico, A. R., & Cook, S. M. (2021). Drivers of sustained sanitation access: social network and demographic predictors of latrine reconstruction after flooding disasters. Environmental Science: Water Research & Technology, 7(10), 1861-1872.	Latrine quality improvement	Socioeconomic factors	Education (general)	P	Eductation of household head (any amount of formal education)	A	Contextual
Fry, D., Mideksa, D., Ambelu, A., Feyisa, Y., Abaire, B., Cunliffe, K., & Freeman, M. C. (2015). Adoption and sustained use of the arborloo in rural Ethiopia: a cross-sectional study. Journal of Water, Sanitation and Hygiene for Development, 5(3), 412-425.	Sustainability of latrine adoption	Socioeconomic factors	Education (general)	P	Formal education of household head	A	Contextual
Aiemjoy, K., Stoller, N. E., Gebresillasie, S., Shiferaw, A., Tadesse, Z., Sewent, T., ... & Stewart, A. (2017). Is using a latrine “a strange thing to do”? A mixed-methods study of sanitation preference and behaviors in rural Ethiopia. The American journal of tropical medicine and hygiene, 96(1), 65-73.	Open defecation	Spatial and environmental factors	Enough space for OD	P	Low population density - availability of free space for OD	U	Contextual
Aiemjoy, K., Stoller, N. E., Gebresillasie, S., Shiferaw, A., Tadesse, Z., Sewent, T., ... & Stewart, A. (2017). Is using a latrine “a strange thing to do”? A mixed-methods study of sanitation preference and behaviors in rural Ethiopia. The American journal of tropical medicine and hygiene, 96(1), 65-73.	Latrine use	Spatial and environmental factors	Enough space for OD	N	Low population density - availability of free space for OD	U	Contextual
Tamene, A., & Afework, A. (2021). Exploring barriers to the adoption and utilization of improved latrine facilities in rural Ethiopia: An Integrated Behavioral Model for Water, Sanitation and Hygiene (IBM-WASH) approach. PloS one, 16(1), e0245289.	Open defecation	Spatial and environmental factors	Enough space for OD	P	population density (less populated)	U	Contextual
Ashenafi, T., Dadi, A. F., & Gizaw, Z. (2018). Latrine utilization and associated factors among Kebeles declared open defecation free in Wondo Genet district, South Ethiopia, 2015.	Latrine use	Hygiene and sanitation knowledge, experience, habits	Experience with latrine	P	Years of construction (above 2 years)	A	Technology
Yimam, Y. T., Gelaye, K. A., & Chercos, D. H. (2014). Latrine utilization and associated factors among people living in rural areas of Denbia district, Northwest Ethiopia, 2013, a cross-sectional study. The Pan African medical journal, 18.	Latrine use	Hygiene and sanitation knowledge, experience, habits	Experience with latrine	P	Whether first latrine (vs. repeated construction)	A	Technology
Debesay, N., Ingale, L., Gebresilassie, A., Assefa, H., & Yemane, D. (2010). Latrine Utilization and Associated Factors in the Rural Communities of Gulomekada District, Tigray Region, North Ethiopia, 2013: A Community Based Cross-Sectional Study. J Community Med Health Educ 5: 338.	Latrine use	Hygiene and sanitation knowledge, experience, habits	Experience with latrine	P	Years of construction (above 3 years)	A	Technology
Gebremariam, B., & Tsehaye, K. (2019). Effect of community led total sanitation and hygiene (CLTSH) implementation program on latrine utilization among adult villagers of North Ethiopia: a cross-sectional study. BMC research notes, 12(1), 478.	Latrine use	Hygiene and sanitation knowledge, experience, habits	Experience with latrine	P	Years of latrine construction (2 years and above)	A	Technology
Anthonj, C., Fleming, L., Godfrey, S., Ambelu, A., Bevan, J., Cronk, R., & Bartram, J. (2018). Health risk perceptions are associated with domestic use of basic water and sanitation services—Evidence from rural Ethiopia. International journal of environmental research and public health, 15(10), 2112.	Latrine use	Hygiene and sanitation knowledge, experience, habits	Experience with latrine	P	Emptying latrine at least once	A	Technology
Asnake, D., & Adane, M. (2020). Household latrine utilization and associated factors in semi-urban areas of northeastern Ethiopia. PloS one, 15(11), e0241270.	Latrine use	Hygiene and sanitation knowledge, experience, habits	Experience with latrine	P	Number of years since latrine constructed	A	Technology
Anteneth, A., Kumie, A. (2010): Assessment of the impact of latrine utilization on diarrhoeal diseases in the rural community of Hulet Ejju Enessie Woreda, East Gojjam Zone, Amhara Region. Ethiopian Journal of Health Development, 24, č. 2, s. 110–118.	Latrine use	Hygiene and sanitation knowledge, experience, habits	Experience with latrine	P	Long-time (> 2 yrs) latrine ownership	U	Technology
Aiemjoy, K., Stoller, N. E., Gebresillasie, S., Shiferaw, A., Tadesse, Z., Sewent, T., ... & Stewart, A. (2017). Is using a latrine “a strange thing to do”? A mixed-methods study of sanitation preference and behaviors in rural Ethiopia. The American journal of tropical medicine and hygiene, 96(1), 65-73.	Open defecation	Hygiene and sanitation knowledge, experience, habits	Feaces as fertilizer	P	Traditional usage of feaces as fertilizer	U	Technology
Alemu, F., Kumie, A., Medhin, G., & Gasana, J. (2018). The role of psychological factors in predicting latrine ownership and consistent latrine use in rural Ethiopia: a cross-sectional study. BMC public health, 18(1), 229.	Latrine use	Sanitation infrastructure, maintenance, supply, access to materials or manpower	Acceptable quality of latrine	P	Latrine with door	A	Technology
Alemu, F., Kumie, A., Medhin, G., & Gasana, J. (2018). The role of psychological factors in predicting latrine ownership and consistent latrine use in rural Ethiopia: a cross-sectional study. BMC public health, 18(1), 229.	Latrine use	Sanitation infrastructure, maintenance, supply, access to materials or manpower	Acceptable quality of latrine	P	Latrine with supersturcture	A	Technology
Tamene, A., & Afework, A. (2021). Exploring barriers to the adoption and utilization of improved latrine facilities in rural Ethiopia: An Integrated Behavioral Model for Water, Sanitation and Hygiene (IBM-WASH) approach. PloS one, 16(1), e0245289.	Open defecation	Hygiene and sanitation knowledge, experience, habits	Feaces as fertilizer	P	Traditional usage of feaces as fertilizer	U	Technology
Fry, D., Mideksa, D., Ambelu, A., Feyisa, Y., Abaire, B., Cunliffe, K., & Freeman, M. C. (2015). Adoption and sustained use of the arborloo in rural Ethiopia: a cross-sectional study. Journal of Water, Sanitation and Hygiene for Development, 5(3), 412-425.	Latrine adoption	Hygiene and sanitation knowledge, experience, habits	Feaces as fertilizer	P	Compost from arborloo has proven agricultural value as fertilizer	U	Technology
Fry, D., Mideksa, D., Ambelu, A., Feyisa, Y., Abaire, B., Cunliffe, K., & Freeman, M. C. (2015). Adoption and sustained use of the arborloo in rural Ethiopia: a cross-sectional study. Journal of Water, Sanitation and Hygiene for Development, 5(3), 412-425.	Sustainability of latrine adoption	Hygiene and sanitation knowledge, experience, habits	Feaces as fertilizer	P	Pits use for planting (when full)	A	Technology
Aiemjoy, K., Stoller, N. E., Gebresillasie, S., Shiferaw, A., Tadesse, Z., Sewent, T., ... & Stewart, A. (2017). Is using a latrine “a strange thing to do”? A mixed-methods study of sanitation preference and behaviors in rural Ethiopia. The American journal of tropical medicine and hygiene, 96(1), 65-73.	Latrine adoption	Demographic characteristics	Female head of household	N	Female headed HH (lack of labor)	U	Contextual
Aiemjoy, K., Stoller, N. E., Gebresillasie, S., Shiferaw, A., Tadesse, Z., Sewent, T., ... & Stewart, A. (2017). Is using a latrine “a strange thing to do”? A mixed-methods study of sanitation preference and behaviors in rural Ethiopia. The American journal of tropical medicine and hygiene, 96(1), 65-73.	Latrine use	Demographic characteristics	Female head of household	N	Measured as "if male household head" originally. AOR inverted. Explained by preference of women for OD due to latrine smell and uncomfortability	A	Contextual
Novotný, J., Humňalová, H., & Kolomazníková, J. (2018). The social and political construction of latrines in rural Ethiopia. Journal of Rural Studies, 63, 157-167.	Latrine availability	Demographic characteristics	Female head of household	N	Being female headed household	U	Contextual
Novotný, J., Humňalová, H., & Kolomazníková, J. (2018). The social and political construction of latrines in rural Ethiopia. Journal of Rural Studies, 63, 157-167.	Latrine adoption	Demographic characteristics	Female head of household	N	Female headed household	U	Contextual
Ross, R. K., King, J. D., Damte, M., Ayalew, F., Gebre, T., Cromwell, E. A., ... & Emerson, P. M. (2011). Evaluation of household latrine coverage in Kewot woreda, Ethiopia, 3 years after implementing interventions to control blinding trachoma. International health, 3(4), 251-258.	Latrine adoption	Demographic characteristics	Female head of household	N	Recalculated from estimates reported for male household head in its relationship with latrine adoption	A	Contextual
Tamene, A., & Afework, A. (2021). Exploring barriers to the adoption and utilization of improved latrine facilities in rural Ethiopia: An Integrated Behavioral Model for Water, Sanitation and Hygiene (IBM-WASH) approach. PloS one, 16(1), e0245289.	Latrine adoption	Demographic characteristics	Female head of household	N	Division of labor within the household (female households lack ability to built latrine)	U	Contextual
Tamene, A., & Afework, A. (2021). Exploring barriers to the adoption and utilization of improved latrine facilities in rural Ethiopia: An Integrated Behavioral Model for Water, Sanitation and Hygiene (IBM-WASH) approach. PloS one, 16(1), e0245289.	Open defecation	Demographic characteristics	Female head of household	P	Female-headed households	U	Contextual
Tessema, R. A. (2017). Assessment of the implementation of community-led total sanitation, hygiene, and associated factors in Diretiyara district, Eastern Ethiopia. PloS one, 12(4).	Latrine availability	Health and/or cleanliness	Health problems (experienced)	P	Two-week diarrheal prevalence among family members	A	Contextual
Aiemjoy, K., Stoller, N. E., Gebresillasie, S., Shiferaw, A., Tadesse, Z., Sewent, T., ... & Stewart, A. (2017). Is using a latrine “a strange thing to do”? A mixed-methods study of sanitation preference and behaviors in rural Ethiopia. The American journal of tropical medicine and hygiene, 96(1), 65-73.	Latrine use	Health and/or cleanliness	Health-related expectations	P	To prevent disease transmission by flies and livestock	U	Psychosocial
Novotný, J., Humňalová, H., & Kolomazníková, J. (2018). The social and political construction of latrines in rural Ethiopia. Journal of Rural Studies, 63, 157-167.	Satisfaction with latrine use	Sanitation infrastructure, maintenance, supply, access to materials or manpower	Acceptable quality of latrine	P	Condition of latrine	U	Technology
Aiemjoy, K., Stoller, N. E., Gebresillasie, S., Shiferaw, A., Tadesse, Z., Sewent, T., ... & Stewart, A. (2017). Is using a latrine “a strange thing to do”? A mixed-methods study of sanitation preference and behaviors in rural Ethiopia. The American journal of tropical medicine and hygiene, 96(1), 65-73.	Latrine use	Health and/or cleanliness	Health-related expectations	P	Parents described ensuring the well-being and health of children as a motivation for using a latrine	U	Psychosocial
Novotný, J., Kolomazníková, J., & Humňalová, H. (2017). The role of perceived social norms in rural sanitation: an explorative study from infrastructure-restricted settings of South Ethiopia. International journal of environmental research and public health, 14(7), 794.	Sanitation safety (composite score)	Health and/or cleanliness	Health-related expectations	N	Health related risks and benefits and social construction of thereof in interactions with social sanitation norms	U	Psychosocial
Novotný, J., Humňalová, H., & Kolomazníková, J. (2018). The social and political construction of latrines in rural Ethiopia. Journal of Rural Studies, 63, 157-167.	Latrine availability	Health and/or cleanliness	Health-related expectations	P	Kept healthy	U	Psychosocial
Novotný, J., Humňalová, H., & Kolomazníková, J. (2018). The social and political construction of latrines in rural Ethiopia. Journal of Rural Studies, 63, 157-167.	Open defecation	Health and/or cleanliness	Health-related expectations	N	OD can affect health (cause disease)	U	Psychosocial
Novotný, J., Humňalová, H., & Kolomazníková, J. (2018). The social and political construction of latrines in rural Ethiopia. Journal of Rural Studies, 63, 157-167.	Satisfaction with latrine use	Health and/or cleanliness	Health-related expectations	P	Reduce medical expenses	U	Psychosocial
Tessema, R. A. (2017). Assessment of the implementation of community-led total sanitation, hygiene, and associated factors in Diretiyara district, Eastern Ethiopia. PloS one, 12(4).	Latrine use	Health and/or cleanliness	Health-related expectations	P	Perception of health benefits and reduction of incidence of diarrhea	U	Psychosocial
Ngondi, J., Teferi, T., Gebre, T., Shargie, E. B., Zerihun, M., Ayele, B., ... & Emerson, P. M. (2010). Effect of a community intervention with pit latrines in five districts of Amhara, Ethiopia. Tropical Medicine & International Health, 15(5), 592-599.	Satisfaction with latrine use	Health and/or cleanliness	Health-related expectations	P	Prevent diseases	U	Psychosocial
Alemu, F., Kumie, A., Medhin, G., Gebre, T., & Godfrey, P. (2017). A socio-ecological analysis of barriers to the adoption, sustainablity and consistent use of sanitation facilities in rural Ethiopia. BMC public health, 17(1), 706.	Latrine adoption	Health and/or cleanliness	Health-related expectations	P	Prevent diseases	U	Psychosocial
Alemu, F., Kumie, A., Medhin, G., Gebre, T., & Godfrey, P. (2017). A socio-ecological analysis of barriers to the adoption, sustainablity and consistent use of sanitation facilities in rural Ethiopia. BMC public health, 17(1), 706.	Latrine adoption	Health and/or cleanliness	Health-related expectations	P	Reduce health costs	U	Psychosocial
Alemu, F., Kumie, A., Medhin, G., Gebre, T., & Godfrey, P. (2017). A socio-ecological analysis of barriers to the adoption, sustainablity and consistent use of sanitation facilities in rural Ethiopia. BMC public health, 17(1), 706.	Latrine use	Health and/or cleanliness	Health-related expectations	P	Prevent diseases	U	Psychosocial
Anthonj, C., Fleming, L., Godfrey, S., Ambelu, A., Bevan, J., Cronk, R., & Bartram, J. (2018). Health risk perceptions are associated with domestic use of basic water and sanitation services—Evidence from rural Ethiopia. International journal of environmental research and public health, 15(10), 2112.	Latrine use	Health and/or cleanliness	Health-related expectations	P	Perception that latrine can help to prevent diarrhea	A	Psychosocial
UNICEF (2016): Outcome Evaluation of Community-led Total Sanitation and Hygiene: (CLTSH) Program in Ethiopia from 2012-2015. Addis Ababa, Ethiopia.	Latrine adoption	Health and/or cleanliness	Health-related expectations	P	Health related motivations	U	Psychosocial
Belachew, A. B., Abrha, M. B., Gebrezgi, Z. A., & Tekle, D. Y. (2018). Availability and utilization of sanitation facilities in Enderta district, Tigray, Ethiopia. Journal of preventive medicine and hygiene, 59(3), E219–E225. https://doi.org/10.15167/2421-4248/jpmh2018.59.3.826	Latrine availability	Demographic characteristics	Household size	P	Family size (>=4)	A	Contextual
Chanie, T., Gedefaw, M., & Ketema, K. (2016). Latrine utilization and associated factors in rural community of Aneded district, North West Ethiopia, 2014. J Community Med Health Educ, 6(478), 1-12.	Latrine use	Demographic characteristics	Household size	P	household size	A	Contextual
Novotný, J., Humňalová, H., & Kolomazníková, J. (2018). The social and political construction of latrines in rural Ethiopia. Journal of Rural Studies, 63, 157-167.	Latrine use	Sanitation infrastructure, maintenance, supply, access to materials or manpower	Acceptable quality of latrine	P	Condition of latrine	U	Technology
Alemu, F., Kumie, A., Medhin, G., & Gasana, J. (2018). The role of psychological factors in predicting latrine ownership and consistent latrine use in rural Ethiopia: a cross-sectional study. BMC public health, 18(1), 229.	Latrine availability	Demographic characteristics	Household size	P	household size (>=6)	A	Contextual
Tessema, R. A. (2017). Assessment of the implementation of community-led total sanitation, hygiene, and associated factors in Diretiyara district, Eastern Ethiopia. PloS one, 12(4).	Latrine use	Demographic characteristics	Household size	P	Family size (>4) influencing knowledge of CLTS	U	Contextual
Ngondi, J., Teferi, T., Gebre, T., Shargie, E. B., Zerihun, M., Ayele, B., ... & Emerson, P. M. (2010). Effect of a community intervention with pit latrines in five districts of Amhara, Ethiopia. Tropical Medicine & International Health, 15(5), 592-599.	Latrine availability	Demographic characteristics	Household size	P	Household size (family size)	A	Contextual
Gebremariam, B., Hagos, G., & Abay, M. (2018). Assessment of community led total sanitation and hygiene approach on improvement of latrine utilization in Laelay Maichew District, North Ethiopia. A comparative cross-sectional study. PloS one, 13(9).	Latrine use	Sanitation infrastructure, maintenance, supply, access to materials or manpower	Acceptable quality of latrine	P	year of latrine construction (<2 years)	A	Technology
O'Loughlin, R., Fentie, G., Flannery, B., & Emerson, P. M. (2006). Follow‐up of a low cost latrine promotion programme in one district of Amhara, Ethiopia: characteristics of early adopters and non‐adopters. Tropical medicine & international health, 11(9), 1406-1415.	Latrine adoption	Demographic characteristics	Household size	P	Family size (>5)	A	Contextual
O'Loughlin, R., Fentie, G., Flannery, B., & Emerson, P. M. (2006). Follow‐up of a low cost latrine promotion programme in one district of Amhara, Ethiopia: characteristics of early adopters and non‐adopters. Tropical medicine & international health, 11(9), 1406-1415.	Latrine use	Demographic characteristics	Household size	P	Household size	A	Contextual
Ross, R. K., King, J. D., Damte, M., Ayalew, F., Gebre, T., Cromwell, E. A., ... & Emerson, P. M. (2011). Evaluation of household latrine coverage in Kewot woreda, Ethiopia, 3 years after implementing interventions to control blinding trachoma. International health, 3(4), 251-258.	Latrine adoption	Demographic characteristics	Household size	P	Family size	A	Contextual
Temesgen, A., Molla Adane, M., Birara, A., & Shibabaw, T. (2021). Having a latrine facility is not a guarantee for eliminating open defecation owing to socio-demographic and environmental factors: The case of Machakel district in Ethiopia. Plos one, 16(9), e0257813.	Open defecation	Demographic characteristics	Household size	P	Family size (>5)	A	Contextual
Asnake, D., & Adane, M. (2020). Household latrine utilization and associated factors in semi-urban areas of northeastern Ethiopia. PloS one, 15(11), e0241270.	Latrine use	Demographic characteristics	Household size	N	Family size (less number <=3) higher latrine use than hhs with >6 memebers	A	Contextual
Chambers, K. G., Carrico, A. R., & Cook, S. M. (2021). Drivers of sustained sanitation access: social network and demographic predictors of latrine reconstruction after flooding disasters. Environmental Science: Water Research & Technology, 7(10), 1861-1872.	Latrine quality improvement	Demographic characteristics	Household size	P	Household size	A	Contextual
Fry, D., Mideksa, D., Ambelu, A., Feyisa, Y., Abaire, B., Cunliffe, K., & Freeman, M. C. (2015). Adoption and sustained use of the arborloo in rural Ethiopia: a cross-sectional study. Journal of Water, Sanitation and Hygiene for Development, 5(3), 412-425.	Latrine adoption	Demographic characteristics	Household size	P	Household size	A	Contextual
Gedefaw, M., Amsalu, Y., Tarekegn, M., & Awoke, W. (2015). Opportunities, and challenges of latrine utilization among rural communities of Awabel District, Northwest Ethiopia, 2014. Open Journal of Epidemiology, 5(02), 98.	Latrine use	Demographic characteristics	Children in family	P	Presence of school children (primary or secondary)	A	Contextual
Aiemjoy, K., Stoller, N. E., Gebresillasie, S., Shiferaw, A., Tadesse, Z., Sewent, T., ... & Stewart, A. (2017). Is using a latrine “a strange thing to do”? A mixed-methods study of sanitation preference and behaviors in rural Ethiopia. The American journal of tropical medicine and hygiene, 96(1), 65-73.	Latrine use	Demographic characteristics	Children in family	P	Presence of school children	A	Contextual
Ashenafi, T., Dadi, A. F., & Gizaw, Z. (2018). Latrine utilization and associated factors among Kebeles declared open defecation free in Wondo Genet district, South Ethiopia, 2015.	Latrine use	Demographic characteristics	Children in family	N	Presence of under 5 children	A	Contextual
Yimam, Y. T., Gelaye, K. A., & Chercos, D. H. (2014). Latrine utilization and associated factors among people living in rural areas of Denbia district, Northwest Ethiopia, 2013, a cross-sectional study. The Pan African medical journal, 18.	Latrine use	Demographic characteristics	Children in family	N	Presence of ≤ 5 children ("This might be due to open defecation practice of children and improper disposal of child faeces by parents.")	A	Contextual
Yimam, Y. T., Gelaye, K. A., & Chercos, D. H. (2014). Latrine utilization and associated factors among people living in rural areas of Denbia district, Northwest Ethiopia, 2013, a cross-sectional study. The Pan African medical journal, 18.	Latrine use	Demographic characteristics	Children in family	P	Presence of secondary school student ("This might be due to the fact that secondary school students were more exposed to hygiene information in the school environment.")	A	Contextual
Chanie, T., Gedefaw, M., & Ketema, K. (2016). Latrine utilization and associated factors in rural community of Aneded district, North West Ethiopia, 2014. J Community Med Health Educ, 6(478), 1-12.	Latrine use	Demographic characteristics	Children in family	P	Presence of children in HH (children of any age)	A	Contextual
Debesay, N., Ingale, L., Gebresilassie, A., Assefa, H., & Yemane, D. (2010). Latrine Utilization and Associated Factors in the Rural Communities of Gulomekada District, Tigray Region, North Ethiopia, 2013: A Community Based Cross-Sectional Study. J Community Med Health Educ 5: 338.	Latrine use	Demographic characteristics	Children in family	P	Presence of school aged chlidren	A	Contextual
Alemu, F., Kumie, A., Medhin, G., & Gasana, J. (2018). The role of psychological factors in predicting latrine ownership and consistent latrine use in rural Ethiopia: a cross-sectional study. BMC public health, 18(1), 229.	Latrine availability	Demographic characteristics	Children in family	P	Presence of school child	A	Contextual
Temesgen, A., Molla Adane, M., Birara, A., & Shibabaw, T. (2021). Having a latrine facility is not a guarantee for eliminating open defecation owing to socio-demographic and environmental factors: The case of Machakel district in Ethiopia. Plos one, 16(9), e0257813.	Open defecation	Demographic characteristics	Children in family	P	Presence of under-five child family members	A	Contextual
Asnake, D., & Adane, M. (2020). Household latrine utilization and associated factors in semi-urban areas of northeastern Ethiopia. PloS one, 15(11), e0241270.	Latrine use	Demographic characteristics	Children in family	P	Presence of school children	A	Contextual
Anteneth, A., Kumie, A. (2010): Assessment of the impact of latrine utilization on diarrhoeal diseases in the rural community of Hulet Ejju Enessie Woreda, East Gojjam Zone, Amhara Region. Ethiopian Journal of Health Development, 24, č. 2, s. 110–118.	Latrine use	Demographic characteristics	Children in family	P	Children in HH	U	Contextual
Awoke, W., & Muche, S. (2013). A cross sectional study: latrine coverage and associated factors among rural communities in the District of Bahir Dar Zuria, Ethiopia. BMC public health, 13(1), 99.	Latrine availability	Socioeconomic factors	Income or wealth	P	Income	A	Contextual
Ashebir, Y., Rai Sharma, H., Alemu, K., & Kebede, G. (2013). Latrine use among rural households in northern Ethiopia: a case study in Hawzien district, Tigray. International Journal of Environmental Studies, 70(4), 629-636.	Latrine use	Socioeconomic factors	Income or wealth	P	Family income (high)	A	Contextual
Debesay, N., Ingale, L., Gebresilassie, A., Assefa, H., & Yemane, D. (2010). Latrine Utilization and Associated Factors in the Rural Communities of Gulomekada District, Tigray Region, North Ethiopia, 2013: A Community Based Cross-Sectional Study. J Community Med Health Educ 5: 338.	Latrine use	Socioeconomic factors	Income or wealth	P	High monthly income	A	Contextual
Yohannes, T., Workicho, A., & Asefa, H. A. (2014). Cross Sectional Study: Availability of Improved Sanitation Facilities and Associated Factors among Rural Communities in Lemo Woreda, Hadiya Zone, Southern Ethiopia.	Latrine availability	Socioeconomic factors	Income or wealth	P	Household income	A	Contextual
Gebremariam, B., Hagos, G., & Abay, M. (2018). Assessment of community led total sanitation and hygiene approach on improvement of latrine utilization in Laelay Maichew District, North Ethiopia. A comparative cross-sectional study. PloS one, 13(9).	Latrine use	Socioeconomic factors	Income or wealth	P	Household income	A	Contextual
Ngondi, J., Teferi, T., Gebre, T., Shargie, E. B., Zerihun, M., Ayele, B., ... & Emerson, P. M. (2010). Effect of a community intervention with pit latrines in five districts of Amhara, Ethiopia. Tropical Medicine & International Health, 15(5), 592-599.	Latrine availability	Socioeconomic factors	Income or wealth	P	Higher socioeconomic status (tin roof)	A	Contextual
O'Loughlin, R., Fentie, G., Flannery, B., & Emerson, P. M. (2006). Follow‐up of a low cost latrine promotion programme in one district of Amhara, Ethiopia: characteristics of early adopters and non‐adopters. Tropical medicine & international health, 11(9), 1406-1415.	Latrine use	Socioeconomic factors	Income or wealth	P	Having an iron sheet roof	A	Contextual
Alemu, F., Kumie, A., Medhin, G., Gebre, T., & Godfrey, P. (2017). A socio-ecological analysis of barriers to the adoption, sustainablity and consistent use of sanitation facilities in rural Ethiopia. BMC public health, 17(1), 706.	Sustainability of latrine adoption	Socioeconomic factors	Income or wealth	P	Lower income	U	Contextual
Crocker, J., Geremew, A., Atalie, F., Yetie, M., & Bartram, J. (2016). Teachers and sanitation promotion: an assessment of community-led total sanitation in Ethiopia. Environmental science & technology, 50(12), 6517-6525.	Latrine use	Socioeconomic factors	Income or wealth	P	HHs with metal roof vs. HHs with natural roof (metal roof = indicator of economic status)	U	Contextual
Crocker, J., Geremew, A., Atalie, F., Yetie, M., & Bartram, J. (2016). Teachers and sanitation promotion: an assessment of community-led total sanitation in Ethiopia. Environmental science & technology, 50(12), 6517-6525.	Open defecation	Socioeconomic factors	Income or wealth	N	HHs with metal roof vs. HHs with natural roof (metal roof = indicator of economic status)	U	Contextual
Crocker, J., Saywell, D., & Bartram, J. (2017). Sustainability of community-led total sanitation outcomes: Evidence from Ethiopia and Ghana. International Journal of Hygiene and Environmental Health, 220(3), 551-557.	Sustainability of latrine adoption	Socioeconomic factors	Income or wealth	P	HHs with metal roof (binary; mid.)	A	Contextual
Crocker, J., Saywell, D., & Bartram, J. (2017). Sustainability of community-led total sanitation outcomes: Evidence from Ethiopia and Ghana. International Journal of Hygiene and Environmental Health, 220(3), 551-557.	Sustainability of latrine adoption	Socioeconomic factors	Income or wealth	P	Poverty (poor)	U	Contextual
Adank, M., Butterworth, J., Godfrey, S., & Abera, M. (2016). Looking beyond headline indicators: water and sanitation services in small towns in Ethiopia. Journal of Water, Sanitation and Hygiene for Development, 6(3), 435-446.	Latrine availability	Socioeconomic factors	Income or wealth	P	Household income	U	Contextual
Ajemu, K. F., Desta, A. A., Berhe, A. A., Woldegebriel, A. G., & Bezabih, N. M. (2020). Latrine Ownership and Its Determinants in Rural Villages of Tigray, Northern Ethiopia: Community-Based Cross-Sectional Study. Journal of Environmental and Public Health, 2020.	Latrine availability	Socioeconomic factors	Income or wealth	P	Living in the private house	A	Contextual
Tessema, R. A. (2017). Assessment of the implementation of community-led total sanitation, hygiene, and associated factors in Diretiyara district, Eastern Ethiopia. PloS one, 12(4).	Sustainability of latrine adoption	Sanitation infrastructure, maintenance, supply, access to materials or manpower	Acceptable quality of latrine	P	Perception of discomfort and inconvinence related to poor quality of latrine result in abandoning latrine use	U	Psychosocial
Tamene, A., & Afework, A. (2021). Exploring barriers to the adoption and utilization of improved latrine facilities in rural Ethiopia: An Integrated Behavioral Model for Water, Sanitation and Hygiene (IBM-WASH) approach. PloS one, 16(1), e0245289.	Open defecation	Socioeconomic factors	Income or wealth	N	Status of land ownership	U	Contextual
Novotný, J., Humňalová, H., & Kolomazníková, J. (2018). The social and political construction of latrines in rural Ethiopia. Journal of Rural Studies, 63, 157-167.	Latrine availability	Institutional support and/or pressure	Institutional pressure, command, sanctions	P	institutional pressure (sanctions, formal or semi-formal; in cash or kind, arrests, denouncments etc)	U	Contextual (institutional)
Novotný, J., Humňalová, H., & Kolomazníková, J. (2018). The social and political construction of latrines in rural Ethiopia. Journal of Rural Studies, 63, 157-167.	Latrine adoption	Institutional support and/or pressure	Institutional pressure, command, sanctions	P	Institutional pressure (someone told to do )	U	Contextual (institutional)
Tessema, R. A. (2017). Assessment of the implementation of community-led total sanitation, hygiene, and associated factors in Diretiyara district, Eastern Ethiopia. PloS one, 12(4).	Latrine availability	Institutional support and/or pressure	Institutional pressure, command, sanctions	P	Presence of system of rewarad and punshimnt to maintain the ODF status	A	Contextual (institutional)
Belachew, A. B., Abrha, M. B., Gebrezgi, Z. A., & Tekle, D. Y. (2018). Availability and utilization of sanitation facilities in Enderta district, Tigray, Ethiopia. Journal of preventive medicine and hygiene, 59(3), E219–E225. https://doi.org/10.15167/2421-4248/jpmh2018.59.3.826	Latrine availability	Institutional support and/or pressure	Institutional support	P	Infromed about sanitation by health professional	A	Psychosocial
Belachew, A. B., Abrha, M. B., Gebrezgi, Z. A., & Tekle, D. Y. (2018). Availability and utilization of sanitation facilities in Enderta district, Tigray, Ethiopia. Journal of preventive medicine and hygiene, 59(3), E219–E225. https://doi.org/10.15167/2421-4248/jpmh2018.59.3.826	Latrine availability	Institutional support and/or pressure	Institutional support	P	Infromed about sanitation by HEWs	A	Psychosocial
Belachew, A. B., Abrha, M. B., Gebrezgi, Z. A., & Tekle, D. Y. (2018). Availability and utilization of sanitation facilities in Enderta district, Tigray, Ethiopia. Journal of preventive medicine and hygiene, 59(3), E219–E225. https://doi.org/10.15167/2421-4248/jpmh2018.59.3.826	Latrine availability	Institutional support and/or pressure	Institutional support	P	Infromed about sanitation by HDAs	A	Psychosocial
Belachew, A. B., Abrha, M. B., Gebrezgi, Z. A., & Tekle, D. Y. (2018). Availability and utilization of sanitation facilities in Enderta district, Tigray, Ethiopia. Journal of preventive medicine and hygiene, 59(3), E219–E225. https://doi.org/10.15167/2421-4248/jpmh2018.59.3.826	Latrine use	Institutional support and/or pressure	Institutional support	P	Informed about sanitation by HDAs	A	Psychosocial
Gedefaw, M., Amsalu, Y., Tarekegn, M., & Awoke, W. (2015). Opportunities, and challenges of latrine utilization among rural communities of Awabel District, Northwest Ethiopia, 2014. Open Journal of Epidemiology, 5(02), 98.	Latrine use	Institutional support and/or pressure	Institutional support	P	Informed by health professional	A	Psychosocial
Awoke, W., & Muche, S. (2013). A cross sectional study: latrine coverage and associated factors among rural communities in the District of Bahir Dar Zuria, Ethiopia. BMC public health, 13(1), 99.	Latrine availability	Institutional support and/or pressure	Institutional support	P	Frequency of supervision (HEWs)	A	Contextual (institutional)
Novotný, J., Humňalová, H., & Kolomazníková, J. (2018). The social and political construction of latrines in rural Ethiopia. Journal of Rural Studies, 63, 157-167.	Latrine availability	Institutional support and/or pressure	Institutional support	P	Less exposure to HEW/HEP	U	Contextual (institutional)
Gebremariam, B., Hagos, G., & Abay, M. (2018). Assessment of community led total sanitation and hygiene approach on improvement of latrine utilization in Laelay Maichew District, North Ethiopia. A comparative cross-sectional study. PloS one, 13(9).	Latrine use	Institutional support and/or pressure	Institutional support	P	Frequently visited by HEWs	A	Contextual (institutional)
Tessema, R. A. (2017). Assessment of the implementation of community-led total sanitation, hygiene, and associated factors in Diretiyara district, Eastern Ethiopia. PloS one, 12(4).	Latrine availability	Institutional support and/or pressure	Institutional support	P	Partcipated in social mobilization (triggring)	A	Contextual (institutional)
Tessema, R. A. (2017). Assessment of the implementation of community-led total sanitation, hygiene, and associated factors in Diretiyara district, Eastern Ethiopia. PloS one, 12(4).	Sustainability of latrine adoption	Institutional support and/or pressure	Institutional support	P	Lack of follow up visits from health institutions	U	Contextual (institutional)
Tessema, R. A. (2017). Assessment of the implementation of community-led total sanitation, hygiene, and associated factors in Diretiyara district, Eastern Ethiopia. PloS one, 12(4).	Latrine adoption	Institutional support and/or pressure	Institutional support	P	Lack of follow up visits from health institutions	U	Contextual (institutional)
Zeleke, D. A., Gelaye, K. A., & Mekonnen, F. A. (2019). Community-Led Total Sanitation and the rate of latrine ownership. BMC research notes, 12(1), 14.	Latrine availability	Institutional support and/or pressure	Institutional support	P	Presence of health instsitution in the kebele	A	Contextual (institutional)
Zeleke, D. A., Gelaye, K. A., & Mekonnen, F. A. (2019). Community-Led Total Sanitation and the rate of latrine ownership. BMC research notes, 12(1), 14.	Latrine availability	Institutional support and/or pressure	Institutional support	P	CLTS implemented in the kebele	A	Contextual (institutional)
Gebremariam, B., & Tsehaye, K. (2019). Effect of community led total sanitation and hygiene (CLTSH) implementation program on latrine utilization among adult villagers of North Ethiopia: a cross-sectional study. BMC research notes, 12(1), 478.	Latrine use	Institutional support and/or pressure	Institutional support	P	CLTSH implemented	A	Contextual (institutional)
Ross, R. K., King, J. D., Damte, M., Ayalew, F., Gebre, T., Cromwell, E. A., ... & Emerson, P. M. (2011). Evaluation of household latrine coverage in Kewot woreda, Ethiopia, 3 years after implementing interventions to control blinding trachoma. International health, 3(4), 251-258.	Latrine adoption	Institutional support and/or pressure	Institutional support	P	Advised by HEW	A	Contextual (institutional)
Ross, R. K., King, J. D., Damte, M., Ayalew, F., Gebre, T., Cromwell, E. A., ... & Emerson, P. M. (2011). Evaluation of household latrine coverage in Kewot woreda, Ethiopia, 3 years after implementing interventions to control blinding trachoma. International health, 3(4), 251-258.	Latrine adoption	Institutional support and/or pressure	Institutional support	P	Advised by HDAs	A	Contextual (institutional)
Alemu, F., Kumie, A., Medhin, G., Gebre, T., & Godfrey, P. (2017). A socio-ecological analysis of barriers to the adoption, sustainablity and consistent use of sanitation facilities in rural Ethiopia. BMC public health, 17(1), 706.	Sustainability of latrine adoption	Institutional support and/or pressure	Institutional support	P	Lack of local political commitiment	U	Contextual (institutional)
Alemu, F., Kumie, A., Medhin, G., Gebre, T., & Godfrey, P. (2017). A socio-ecological analysis of barriers to the adoption, sustainablity and consistent use of sanitation facilities in rural Ethiopia. BMC public health, 17(1), 706.	Sustainability of latrine adoption	Institutional support and/or pressure	Institutional support	P	Low priority within health sector (i.e planning, monitoring etc)	U	Contextual (institutional)
Crocker, J., Geremew, A., Atalie, F., Yetie, M., & Bartram, J. (2016). Teachers and sanitation promotion: an assessment of community-led total sanitation in Ethiopia. Environmental science & technology, 50(12), 6517-6525.	Open defecation	Institutional support and/or pressure	Institutional support	N	Teacher-facilitated CLTS vs. conventional CLTS	U	Contextual (institutional)
Crocker, J., Geremew, A., Atalie, F., Yetie, M., & Bartram, J. (2016). Teachers and sanitation promotion: an assessment of community-led total sanitation in Ethiopia. Environmental science & technology, 50(12), 6517-6525.	Latrine use	Institutional support and/or pressure	Institutional support	P	Teacher-facilitated CLTS vs. conventional CLTS	U	Contextual (institutional)
Ajemu, K. F., Desta, A. A., Berhe, A. A., Woldegebriel, A. G., & Bezabih, N. M. (2020). Latrine Ownership and Its Determinants in Rural Villages of Tigray, Northern Ethiopia: Community-Based Cross-Sectional Study. Journal of Environmental and Public Health, 2020.	Latrine availability	Institutional support and/or pressure	Institutional support	P	HEW advocacy	A	Contextual (institutional)
Ajemu, K. F., Desta, A. A., Berhe, A. A., Woldegebriel, A. G., & Bezabih, N. M. (2020). Latrine Ownership and Its Determinants in Rural Villages of Tigray, Northern Ethiopia: Community-Based Cross-Sectional Study. Journal of Environmental and Public Health, 2020.	Latrine use	Institutional support and/or pressure	Institutional support	P	Hygiene promotion by women development army,	U	Contextual (institutional)
Anthonj, C., Fleming, L., Godfrey, S., Ambelu, A., Bevan, J., Cronk, R., & Bartram, J. (2018). Health risk perceptions are associated with domestic use of basic water and sanitation services—Evidence from rural Ethiopia. International journal of environmental research and public health, 15(10), 2112.	Latrine use	Institutional support and/or pressure	Institutional support	P	WASH program intervention	A	Contextual (institutional)
Anthonj, C., Fleming, L., Godfrey, S., Ambelu, A., Bevan, J., Cronk, R., & Bartram, J. (2018). Health risk perceptions are associated with domestic use of basic water and sanitation services—Evidence from rural Ethiopia. International journal of environmental research and public health, 15(10), 2112.	Latrine use	Institutional support and/or pressure	Institutional support	P	Household had received training	A	Contextual (institutional)
UNICEF (2016): Outcome Evaluation of Community-led Total Sanitation and Hygiene: (CLTSH) Program in Ethiopia from 2012-2015. Addis Ababa, Ethiopia.	Sustainability of latrine adoption	Institutional support and/or pressure	Institutional support	P	Weak post-triggering follow-up	U	Contextual (institutional)
UNICEF (2016): Outcome Evaluation of Community-led Total Sanitation and Hygiene: (CLTSH) Program in Ethiopia from 2012-2015. Addis Ababa, Ethiopia.	Latrine quality improvement	Institutional support and/or pressure	Institutional support	P	No post-odf follow-up	U	Contextual (institutional)
Tessema, R. A. (2017). Assessment of the implementation of community-led total sanitation, hygiene, and associated factors in Diretiyara district, Eastern Ethiopia. PloS one, 12(4).	Latrine availability	Hygiene and sanitation knowledge, experience, habits	Knowledge of CLTSH and its acceptance	P	Whether accepted the need of CLTSH	A	Psychosocial
Tessema, R. A. (2017). Assessment of the implementation of community-led total sanitation, hygiene, and associated factors in Diretiyara district, Eastern Ethiopia. PloS one, 12(4).	Latrine use	Hygiene and sanitation knowledge, experience, habits	Knowledge of CLTSH and its acceptance	P	Knowledge of CLTSH	U	Psychosocial
Tulu, L., Kumie, A., Hawas, S. B., Demissie, H. F., & Segni, M. T. (2017). latrine utilization and associated factors among kebeles implementing and non implementing Urban Community led Total sanitation and hygiene in Hawassa town, Ethiopia. African Journal of Environmental Science and Technology, 11(3), 151-162.	Latrine use	Sanitation infrastructure, maintenance, supply, access to materials or manpower	Acceptable quality of latrine	P	Functional latrine	A	Technology
Tessema, R. A. (2017). Assessment of the implementation of community-led total sanitation, hygiene, and associated factors in Diretiyara district, Eastern Ethiopia. PloS one, 12(4).	Latrine use	Hygiene and sanitation knowledge, experience, habits	Knowledge of CLTSH and its acceptance	P	Whether accepted the need of CLTSH	U	Psychosocial
Tessema, R. A. (2017). Assessment of the implementation of community-led total sanitation, hygiene, and associated factors in Diretiyara district, Eastern Ethiopia. PloS one, 12(4).	Latrine use	Hygiene and sanitation knowledge, experience, habits	Knowledge of CLTSH and its acceptance	P	Knowledge of CLTSH	U	Psychosocial
Tulu, L., Kumie, A., Hawas, S. B., Demissie, H. F., & Segni, M. T. (2017). latrine utilization and associated factors among kebeles implementing and non implementing Urban Community led Total sanitation and hygiene in Hawassa town, Ethiopia. African Journal of Environmental Science and Technology, 11(3), 151-162.	Latrine use	Sanitation infrastructure, maintenance, supply, access to materials or manpower	Acceptable quality of latrine	P	Design of latrine meets the interest of all family	A	Technology
Tulu, L., Kumie, A., Hawas, S. B., Demissie, H. F., & Segni, M. T. (2017). latrine utilization and associated factors among kebeles implementing and non implementing Urban Community led Total sanitation and hygiene in Hawassa town, Ethiopia. African Journal of Environmental Science and Technology, 11(3), 151-162.	Latrine use	Hygiene and sanitation knowledge, experience, habits	Knowledge of CLTSH and its acceptance	P	Accept CLTS	A	Psychosocial
Alemu, F., Kumie, A., Medhin, G., Gebre, T., & Godfrey, P. (2017). A socio-ecological analysis of barriers to the adoption, sustainablity and consistent use of sanitation facilities in rural Ethiopia. BMC public health, 17(1), 706.	Open defecation	Hygiene and sanitation knowledge, experience, habits	Knowledge of CLTSH and its acceptance	N	Not obeying CLTSH regulations	U	Psychosocial
Aiemjoy, K., Stoller, N. E., Gebresillasie, S., Shiferaw, A., Tadesse, Z., Sewent, T., ... & Stewart, A. (2017). Is using a latrine “a strange thing to do”? A mixed-methods study of sanitation preference and behaviors in rural Ethiopia. The American journal of tropical medicine and hygiene, 96(1), 65-73.	Latrine adoption	Sanitation infrastructure, maintenance, supply, access to materials or manpower	Lack of (skilled) manpower	N	Lack of labor (female headed hhs)	U	Contextual
Novotný, J., Kolomazníková, J., & Humňalová, H. (2017). The role of perceived social norms in rural sanitation: an explorative study from infrastructure-restricted settings of South Ethiopia. International journal of environmental research and public health, 14(7), 794.	Latrine quality improvement	Sanitation infrastructure, maintenance, supply, access to materials or manpower	Lack of (skilled) manpower	N	Shortage of manpower	U	Contextual
Tessema, R. A. (2017). Assessment of the implementation of community-led total sanitation, hygiene, and associated factors in Diretiyara district, Eastern Ethiopia. PloS one, 12(4).	Sustainability of latrine adoption	Sanitation infrastructure, maintenance, supply, access to materials or manpower	Lack of (skilled) manpower	N	Unavailability of technical advice	U	Technology
Tessema, R. A. (2017). Assessment of the implementation of community-led total sanitation, hygiene, and associated factors in Diretiyara district, Eastern Ethiopia. PloS one, 12(4).	Latrine adoption	Sanitation infrastructure, maintenance, supply, access to materials or manpower	Lack of (skilled) manpower	N	Lack of skilled man power (in familiy)	U	Contextual
O'Loughlin, R., Fentie, G., Flannery, B., & Emerson, P. M. (2006). Follow‐up of a low cost latrine promotion programme in one district of Amhara, Ethiopia: characteristics of early adopters and non‐adopters. Tropical medicine & international health, 11(9), 1406-1415.	Latrine adoption	Sanitation infrastructure, maintenance, supply, access to materials or manpower	Lack of (skilled) manpower	N	Lack of manpower	U	Contextual
Alemu, F., Kumie, A., Medhin, G., Gebre, T., & Godfrey, P. (2017). A socio-ecological analysis of barriers to the adoption, sustainablity and consistent use of sanitation facilities in rural Ethiopia. BMC public health, 17(1), 706.	Sustainability of latrine adoption	Sanitation infrastructure, maintenance, supply, access to materials or manpower	Lack of (skilled) manpower	N	Lack of manpower	U	Contextual
Alemu, F., Kumie, A., Medhin, G., Gebre, T., & Godfrey, P. (2017). A socio-ecological analysis of barriers to the adoption, sustainablity and consistent use of sanitation facilities in rural Ethiopia. BMC public health, 17(1), 706.	Sustainability of latrine adoption	Sanitation infrastructure, maintenance, supply, access to materials or manpower	Lack of (skilled) manpower	N	Less capacity (manpower, income, construction materials)	U	Contextual
Aiemjoy, K., Stoller, N. E., Gebresillasie, S., Shiferaw, A., Tadesse, Z., Sewent, T., ... & Stewart, A. (2017). Is using a latrine “a strange thing to do”? A mixed-methods study of sanitation preference and behaviors in rural Ethiopia. The American journal of tropical medicine and hygiene, 96(1), 65-73.	Latrine adoption	Spatial and environmental factors	Lack of space for latrine construction	N	Lack of land to construct latrine	U	Contextual
Tessema, R. A. (2017). Assessment of the implementation of community-led total sanitation, hygiene, and associated factors in Diretiyara district, Eastern Ethiopia. PloS one, 12(4).	Latrine adoption	Spatial and environmental factors	Lack of space for latrine construction	N	Unavailibility of land	U	Contextual
Alemu, F., Kumie, A., Medhin, G., Gebre, T., & Godfrey, P. (2017). A socio-ecological analysis of barriers to the adoption, sustainablity and consistent use of sanitation facilities in rural Ethiopia. BMC public health, 17(1), 706.	Sustainability of latrine adoption	Spatial and environmental factors	Lack of space for latrine construction	N	Limited availability of space	U	Contextual
Tamene, A., & Afework, A. (2021). Exploring barriers to the adoption and utilization of improved latrine facilities in rural Ethiopia: An Integrated Behavioral Model for Water, Sanitation and Hygiene (IBM-WASH) approach. PloS one, 16(1), e0245289.	Latrine adoption	Spatial and environmental factors	Lack of space for latrine construction	N	Unavailability of space on the premises	U	Contextual
Tamene, A., & Afework, A. (2021). Exploring barriers to the adoption and utilization of improved latrine facilities in rural Ethiopia: An Integrated Behavioral Model for Water, Sanitation and Hygiene (IBM-WASH) approach. PloS one, 16(1), e0245289.	Open defecation	Spatial and environmental factors	Lack of space for latrine construction	P	Limited usable land	U	Contextual
Fry, D., Mideksa, D., Ambelu, A., Feyisa, Y., Abaire, B., Cunliffe, K., & Freeman, M. C. (2015). Adoption and sustained use of the arborloo in rural Ethiopia: a cross-sectional study. Journal of Water, Sanitation and Hygiene for Development, 5(3), 412-425.	Latrine adoption	Spatial and environmental factors	Lack of space for latrine construction	N	Take too much space (arborloo)	U	Technology
Gebremedhin, G., Tetemke, D., Gebremedhin, M. et al. Factors associated with latrine utilization among model and non-model families in Laelai Maichew Woreda, Aksum, Tigray, Ethiopia: comparative community based study. BMC Res Notes 11, 586 (2018). https://doi.org/10.1186/s13104-018-3683-1	Latrine use	Health and/or cleanliness	Latrine cleanliness	P	Latrine cleanliness	A	Technology
Yimam, Y. T., Gelaye, K. A., & Chercos, D. H. (2014). Latrine utilization and associated factors among people living in rural areas of Denbia district, Northwest Ethiopia, 2013, a cross-sectional study. The Pan African medical journal, 18.	Latrine use	Health and/or cleanliness	Latrine cleanliness	P	Frequency of cleaning (rarely)	A	Technology
Yimam, Y. T., Gelaye, K. A., & Chercos, D. H. (2014). Latrine utilization and associated factors among people living in rural areas of Denbia district, Northwest Ethiopia, 2013, a cross-sectional study. The Pan African medical journal, 18.	Latrine use	Health and/or cleanliness	Latrine cleanliness	P	Latrine cleanliness	A	Technology
Chanie, T., Gedefaw, M., & Ketema, K. (2016). Latrine utilization and associated factors in rural community of Aneded district, North West Ethiopia, 2014. J Community Med Health Educ, 6(478), 1-12.	Latrine use	Health and/or cleanliness	Latrine cleanliness	P	Latrine cleanliness	A	Technology
Alemu, F., Kumie, A., Medhin, G., & Gasana, J. (2018). The role of psychological factors in predicting latrine ownership and consistent latrine use in rural Ethiopia: a cross-sectional study. BMC public health, 18(1), 229.	Latrine use	Health and/or cleanliness	Latrine cleanliness	P	Latrine cleanliness	A	Technology
Alemu, F., Kumie, A., Medhin, G., Gebre, T., & Godfrey, P. (2017). A socio-ecological analysis of barriers to the adoption, sustainablity and consistent use of sanitation facilities in rural Ethiopia. BMC public health, 17(1), 706.	Sustainability of latrine adoption	Sanitation infrastructure, maintenance, supply, access to materials or manpower	Acceptable quality of latrine	P	Latrine collapsed	U	Technology
Novotný, J., Humňalová, H., & Kolomazníková, J. (2018). The social and political construction of latrines in rural Ethiopia. Journal of Rural Studies, 63, 157-167.	Latrine use	Health and/or cleanliness	Latrine cleanliness	P	Latrine cleanliness	U	Technology
Tessema, R. A. (2017). Assessment of the implementation of community-led total sanitation, hygiene, and associated factors in Diretiyara district, Eastern Ethiopia. PloS one, 12(4).	Latrine use	Health and/or cleanliness	Latrine cleanliness	P	Cleanliness of latrine	U	Technology
Abebe, A. M., Kassaw, M. W., Mekuria, A. D., Yehualshet, S. S., & Fenta, E. A. (2020). Latrine Utilization and Associated Factors in Mehal Meda Town in North Shewa Zone, Amhara Region, Ethiopia, 2019. BioMed Research International, 2020.	Latrine use	Health and/or cleanliness	Latrine cleanliness	P	Cleanliness of latrine	A	Technology
Temesgen, A., Molla Adane, M., Birara, A., & Shibabaw, T. (2021). Having a latrine facility is not a guarantee for eliminating open defecation owing to socio-demographic and environmental factors: The case of Machakel district in Ethiopia. Plos one, 16(9), e0257813.	Open defecation	Health and/or cleanliness	Latrine cleanliness	N	Latrine cleanliness	A	Technology
Asnake, D., & Adane, M. (2020). Household latrine utilization and associated factors in semi-urban areas of northeastern Ethiopia. PloS one, 15(11), e0241270.	Latrine use	Health and/or cleanliness	Latrine cleanliness	P	Cleaning frequency of latrine	A	Technology
Gedefaw, M., Amsalu, Y., Tarekegn, M., & Awoke, W. (2015). Opportunities, and challenges of latrine utilization among rural communities of Awabel District, Northwest Ethiopia, 2014. Open Journal of Epidemiology, 5(02), 98.	Latrine use	Spatial and environmental factors	Location (centrality, accessibility etc.)	P	HH located avragly close to health institution(HC) or kebele	A	Contextual
Alemu, F., Kumie, A., Medhin, G., Gebre, T., & Godfrey, P. (2017). A socio-ecological analysis of barriers to the adoption, sustainablity and consistent use of sanitation facilities in rural Ethiopia. BMC public health, 17(1), 706.	Sustainability of latrine adoption	Demographic characteristics	Age	N	Old age	U	Contextual
Awoke, W., & Muche, S. (2013). A cross sectional study: latrine coverage and associated factors among rural communities in the District of Bahir Dar Zuria, Ethiopia. BMC public health, 13(1), 99.	Latrine availability	Spatial and environmental factors	Location (centrality, accessibility etc.)	P	Distance of HH from the health post	A	Contextual
Awoke, W., & Muche, S. (2013). A cross sectional study: latrine coverage and associated factors among rural communities in the District of Bahir Dar Zuria, Ethiopia. BMC public health, 13(1), 99.	Latrine availability	Spatial and environmental factors	Location (centrality, accessibility etc.)	P	Access to town (i.e. market)	A	Contextual
Ashebir, Y., Rai Sharma, H., Alemu, K., & Kebede, G. (2013). Latrine use among rural households in northern Ethiopia: a case study in Hawzien district, Tigray. International Journal of Environmental Studies, 70(4), 629-636.	Latrine use	Spatial and environmental factors	Location (centrality, accessibility etc.)	P	Distance HH from nearest health institution (<1hr)	A	Contextual
Novotný, J., Humňalová, H., & Kolomazníková, J. (2018). The social and political construction of latrines in rural Ethiopia. Journal of Rural Studies, 63, 157-167.	Latrine availability	Spatial and environmental factors	Location (centrality, accessibility etc.)	P	Remoteness of village (accessability)	U	Contextual
Crocker, J., Saywell, D., & Bartram, J. (2017). Sustainability of community-led total sanitation outcomes: Evidence from Ethiopia and Ghana. International Journal of Hygiene and Environmental Health, 220(3), 551-557.	Sustainability of latrine adoption	Spatial and environmental factors	Location (centrality, accessibility etc.)	P	Small remote villages	U	Contextual
Gedefaw, M., Amsalu, Y., Tarekegn, M., & Awoke, W. (2015). Opportunities, and challenges of latrine utilization among rural communities of Awabel District, Northwest Ethiopia, 2014. Open Journal of Epidemiology, 5(02), 98.	Latrine use	Sanitation infrastructure, maintenance, supply, access to materials or manpower	Need of latrine maintenance	N	Latrine does not need maintenance	A	Technology
Tessema, R. A. (2017). Assessment of the implementation of community-led total sanitation, hygiene, and associated factors in Diretiyara district, Eastern Ethiopia. PloS one, 12(4).	Latrine use	Sanitation infrastructure, maintenance, supply, access to materials or manpower	Need of latrine maintenance	N	Latrine requires periodic maintenance	U	Technology
Temesgen, A., Molla Adane, M., Birara, A., & Shibabaw, T. (2021). Having a latrine facility is not a guarantee for eliminating open defecation owing to socio-demographic and environmental factors: The case of Machakel district in Ethiopia. Plos one, 16(9), e0257813.	Open defecation	Sanitation infrastructure, maintenance, supply, access to materials or manpower	Need of latrine maintenance	P	Latrine needs maintenance	A	Technology
Fry, D., Mideksa, D., Ambelu, A., Feyisa, Y., Abaire, B., Cunliffe, K., & Freeman, M. C. (2015). Adoption and sustained use of the arborloo in rural Ethiopia: a cross-sectional study. Journal of Water, Sanitation and Hygiene for Development, 5(3), 412-425.	Sustainability of latrine adoption	Sanitation infrastructure, maintenance, supply, access to materials or manpower	Need of latrine maintenance	N	Does not want to move the pits so often	U	Technology
Yohannes, T., Workicho, A., & Asefa, H. A. (2014). Cross Sectional Study: Availability of Improved Sanitation Facilities and Associated Factors among Rural Communities in Lemo Woreda, Hadiya Zone, Southern Ethiopia.	Latrine availability	Socioeconomic factors	Occupation (gov't employee)	P	Occupation of household head (gove't)	A	Contextual
Tessema, R. A. (2017). Assessment of the implementation of community-led total sanitation, hygiene, and associated factors in Diretiyara district, Eastern Ethiopia. PloS one, 12(4).	Latrine use	Socioeconomic factors	Occupation (gov't employee)	P	Occupational status (being gov't worker) influencing knowledge of CLTS	U	Contextual
Ajemu, K. F., Desta, A. A., Berhe, A. A., Woldegebriel, A. G., & Bezabih, N. M. (2020). Latrine Ownership and Its Determinants in Rural Villages of Tigray, Northern Ethiopia: Community-Based Cross-Sectional Study. Journal of Environmental and Public Health, 2020.	Latrine use	Socioeconomic factors	Occupation (gov't employee)	P	Being a gov't employee	U	Contextual
Aiemjoy, K., Stoller, N. E., Gebresillasie, S., Shiferaw, A., Tadesse, Z., Sewent, T., ... & Stewart, A. (2017). Is using a latrine “a strange thing to do”? A mixed-methods study of sanitation preference and behaviors in rural Ethiopia. The American journal of tropical medicine and hygiene, 96(1), 65-73.	Open defecation	Demographic characteristics	Presence of women	P	Women often prefer open defecation to using a latrine for a variety of reasons including smell, fear, and because it was seen as strange	U	Contextual
Temesgen, A., Molla Adane, M., Birara, A., & Shibabaw, T. (2021). Having a latrine facility is not a guarantee for eliminating open defecation owing to socio-demographic and environmental factors: The case of Machakel district in Ethiopia. Plos one, 16(9), e0257813.	Open defecation	Demographic characteristics	Presence of women	P	Sex (Women) (Women more likely OD) "The odds of open defecation practice by females were higher than males. This finding is supported by a qualitative study done in rural Nepal in which females were forced to go for open defecation as female family members are not allowed to utilize the latrine at home [14]. However, there is no apparent culture that restricts females to not utilize a latrine in …	A	Contextual
Novotný, J., Humňalová, H., & Kolomazníková, J. (2018). The social and political construction of latrines in rural Ethiopia. Journal of Rural Studies, 63, 157-167.	Latrine availability	Social pressure, networks, and learning	Prestige, status	P	Status and prestige	U	Psychosocial
Novotný, J., Humňalová, H., & Kolomazníková, J. (2018). The social and political construction of latrines in rural Ethiopia. Journal of Rural Studies, 63, 157-167.	Latrine adoption	Social pressure, networks, and learning	Prestige, status	P	Status or prestige	U	Psychosocial
Novotný, J., Humňalová, H., & Kolomazníková, J. (2018). The social and political construction of latrines in rural Ethiopia. Journal of Rural Studies, 63, 157-167.	Satisfaction with latrine use	Social pressure, networks, and learning	Prestige, status	P	Prestige or status	U	Psychosocial
Tessema, R. A. (2017). Assessment of the implementation of community-led total sanitation, hygiene, and associated factors in Diretiyara district, Eastern Ethiopia. PloS one, 12(4).	Latrine use	Social pressure, networks, and learning	Prestige, status	P	A sense of pride due to the use of latrine	U	Psychosocial
UNICEF (2016): Outcome Evaluation of Community-led Total Sanitation and Hygiene: (CLTSH) Program in Ethiopia from 2012-2015. Addis Ababa, Ethiopia.	Latrine adoption	Social pressure, networks, and learning	Prestige, status	P	Social status (prestige, social status)	U	Psychosocial
Gebremedhin, G., Tetemke, D., Gebremedhin, M. et al. Factors associated with latrine utilization among model and non-model families in Laelai Maichew Woreda, Aksum, Tigray, Ethiopia: comparative community based study. BMC Res Notes 11, 586 (2018). https://doi.org/10.1186/s13104-018-3683-1	Latrine use	Privacy, safety, convenience	Privacy	P	Adequate privacy	A	Psychosocial
Chanie, T., Gedefaw, M., & Ketema, K. (2016). Latrine utilization and associated factors in rural community of Aneded district, North West Ethiopia, 2014. J Community Med Health Educ, 6(478), 1-12.	Latrine use	Privacy, safety, convenience	Privacy	P	Privacy	A	Psychosocial
Abebe, A. M., Kassaw, M. W., Mekuria, A. D., Yehualshet, S. S., & Fenta, E. A. (2020). Latrine Utilization and Associated Factors in Mehal Meda Town in North Shewa Zone, Amhara Region, Ethiopia, 2019. BioMed Research International, 2020.	Latrine use	Sanitation infrastructure, maintenance, supply, access to materials or manpower	Acceptable quality of latrine	P	Shape and structure of latrine facility	U	Technology
Abebe, A. M., Kassaw, M. W., Mekuria, A. D., Yehualshet, S. S., & Fenta, E. A. (2020). Latrine Utilization and Associated Factors in Mehal Meda Town in North Shewa Zone, Amhara Region, Ethiopia, 2019. BioMed Research International, 2020.	Latrine use	Sanitation infrastructure, maintenance, supply, access to materials or manpower	Acceptable quality of latrine	P	Latrine status	A	Technology
Novotný, J., Humňalová, H., & Kolomazníková, J. (2018). The social and political construction of latrines in rural Ethiopia. Journal of Rural Studies, 63, 157-167.	Latrine availability	Privacy, safety, convenience	Privacy	P	Privacy	U	Psychosocial
Novotný, J., Humňalová, H., & Kolomazníková, J. (2018). The social and political construction of latrines in rural Ethiopia. Journal of Rural Studies, 63, 157-167.	Satisfaction with latrine use	Privacy, safety, convenience	Privacy	P	Privacy	U	Psychosocial
Novotný, J., Humňalová, H., & Kolomazníková, J. (2018). The social and political construction of latrines in rural Ethiopia. Journal of Rural Studies, 63, 157-167.	Latrine use	Privacy, safety, convenience	Privacy	P	Privacy	U	Psychosocial
Adank, M., Butterworth, J., Godfrey, S., & Abera, M. (2016). Looking beyond headline indicators: water and sanitation services in small towns in Ethiopia. Journal of Water, Sanitation and Hygiene for Development, 6(3), 435-446.	Satisfaction with latrine use	Sanitation infrastructure, maintenance, supply, access to materials or manpower	Acceptable quality of latrine	P	Household with improoved latrine	U	Technology
Tessema, R. A. (2017). Assessment of the implementation of community-led total sanitation, hygiene, and associated factors in Diretiyara district, Eastern Ethiopia. PloS one, 12(4).	Open defecation	Privacy, safety, convenience	Privacy	N	"A sense of shame or disgust at the thought of ingesting excreta or being observed during defecating"	U	Psychosocial
Tessema, R. A. (2017). Assessment of the implementation of community-led total sanitation, hygiene, and associated factors in Diretiyara district, Eastern Ethiopia. PloS one, 12(4).	Satisfaction with latrine use	Privacy, safety, convenience	Privacy	P	Privacy (e.g., during menstruation)	U	Psychosocial
O'Loughlin, R., Fentie, G., Flannery, B., & Emerson, P. M. (2006). Follow‐up of a low cost latrine promotion programme in one district of Amhara, Ethiopia: characteristics of early adopters and non‐adopters. Tropical medicine & international health, 11(9), 1406-1415.	Satisfaction with latrine use	Privacy, safety, convenience	Privacy	P	Privacy	A	Psychosocial
Alemu, F., Kumie, A., Medhin, G., Gebre, T., & Godfrey, P. (2017). A socio-ecological analysis of barriers to the adoption, sustainablity and consistent use of sanitation facilities in rural Ethiopia. BMC public health, 17(1), 706.	Latrine use	Privacy, safety, convenience	Privacy	P	Privacy	U	Psychosocial
Anthonj, C., Fleming, L., Godfrey, S., Ambelu, A., Bevan, J., Cronk, R., & Bartram, J. (2018). Health risk perceptions are associated with domestic use of basic water and sanitation services—Evidence from rural Ethiopia. International journal of environmental research and public health, 15(10), 2112.	Latrine use	Privacy, safety, convenience	Privacy	P	Benefit of latrine (privacy)	A	Psychosocial
Fry, D., Mideksa, D., Ambelu, A., Feyisa, Y., Abaire, B., Cunliffe, K., & Freeman, M. C. (2015). Adoption and sustained use of the arborloo in rural Ethiopia: a cross-sectional study. Journal of Water, Sanitation and Hygiene for Development, 5(3), 412-425.	Latrine adoption	Privacy, safety, convenience	Privacy	P	provide more privacy	U	Psychosocial
Gedefaw, M., Amsalu, Y., Tarekegn, M., & Awoke, W. (2015). Opportunities, and challenges of latrine utilization among rural communities of Awabel District, Northwest Ethiopia, 2014. Open Journal of Epidemiology, 5(02), 98.	Latrine use	Hygiene and sanitation knowledge, experience, habits	Recognition of hygiene and sanitation advantages	P	Self initiation of latrine construction	A	Psychosocial
Koyra, H. C., Sorato, M. M., Unasho, Y. S., & Kanche, Z. Z. (2017). Latrine utilization and associated factors in rural Community of Chencha District, southern Ethiopia: a community based cross-sectional study. Amer J Public Health Res, 5(4), 98-104.	Latrine use	Hygiene and sanitation knowledge, experience, habits	Recognition of hygiene and sanitation advantages	P	Self-initiation of latrine construction	A	Psychosocial
Novotný, J., Kolomazníková, J., & Humňalová, H. (2017). The role of perceived social norms in rural sanitation: an explorative study from infrastructure-restricted settings of South Ethiopia. International journal of environmental research and public health, 14(7), 794.	Sanitation safety (composite score)	Hygiene and sanitation knowledge, experience, habits	Recognition of hygiene and sanitation advantages	P	Non-health risks and benefits	U	Psychosocial
Novotný, J., Kolomazníková, J., & Humňalová, H. (2017). The role of perceived social norms in rural sanitation: an explorative study from infrastructure-restricted settings of South Ethiopia. International journal of environmental research and public health, 14(7), 794.	Sanitation safety (composite score)	Hygiene and sanitation knowledge, experience, habits	Recognition of hygiene and sanitation advantages	P	Diarrhea prevention awareness	U	Psychosocial
Novotný, J., Kolomazníková, J., & Humňalová, H. (2017). The role of perceived social norms in rural sanitation: an explorative study from infrastructure-restricted settings of South Ethiopia. International journal of environmental research and public health, 14(7), 794.	Sanitation safety (composite score)	Hygiene and sanitation knowledge, experience, habits	Recognition of hygiene and sanitation advantages	P	Knowledge of sanitation and hygine messages	U	Psychosocial
Alemu, F., Kumie, A., Medhin, G., & Gasana, J. (2018). The role of psychological factors in predicting latrine ownership and consistent latrine use in rural Ethiopia: a cross-sectional study. BMC public health, 18(1), 229.	Latrine availability	Hygiene and sanitation knowledge, experience, habits	Recognition of hygiene and sanitation advantages	P	Positive attitude towards latrine	A	Psychosocial
Alemu, F., Kumie, A., Medhin, G., & Gasana, J. (2018). The role of psychological factors in predicting latrine ownership and consistent latrine use in rural Ethiopia: a cross-sectional study. BMC public health, 18(1), 229.	Latrine use	Hygiene and sanitation knowledge, experience, habits	Recognition of hygiene and sanitation advantages	P	Positive attitude towards latrine	A	Psychosocial
Novotný, J., Humňalová, H., & Kolomazníková, J. (2018). The social and political construction of latrines in rural Ethiopia. Journal of Rural Studies, 63, 157-167.	Latrine availability	Hygiene and sanitation knowledge, experience, habits	Recognition of hygiene and sanitation advantages	P	Awareness about how to prevent diarrhoea	U	Psychosocial
Yohannes, T., Workicho, A., & Asefa, H. A. (2014). Cross Sectional Study: Availability of Improved Sanitation Facilities and Associated Factors among Rural Communities in Lemo Woreda, Hadiya Zone, Southern Ethiopia.	Latrine availability	Hygiene and sanitation knowledge, experience, habits	Recognition of hygiene and sanitation advantages	P	Knowledge and attitude towards improved sanitation facilities	A	Psychosocial
Ngondi, J., Teferi, T., Gebre, T., Shargie, E. B., Zerihun, M., Ayele, B., ... & Emerson, P. M. (2010). Effect of a community intervention with pit latrines in five districts of Amhara, Ethiopia. Tropical Medicine & International Health, 15(5), 592-599.	Latrine availability	Hygiene and sanitation knowledge, experience, habits	Recognition of hygiene and sanitation advantages	P	Partcipation in health education	A	Psychosocial
O'Loughlin, R., Fentie, G., Flannery, B., & Emerson, P. M. (2006). Follow‐up of a low cost latrine promotion programme in one district of Amhara, Ethiopia: characteristics of early adopters and non‐adopters. Tropical medicine & international health, 11(9), 1406-1415.	Open defecation	Hygiene and sanitation knowledge, experience, habits	Recognition of hygiene and sanitation advantages	N	Lack of awareness	U	Psychosocial
Alemu, F., Kumie, A., Medhin, G., Gebre, T., & Godfrey, P. (2017). A socio-ecological analysis of barriers to the adoption, sustainablity and consistent use of sanitation facilities in rural Ethiopia. BMC public health, 17(1), 706.	Latrine adoption	Hygiene and sanitation knowledge, experience, habits	Recognition of hygiene and sanitation advantages	P	Prevent food contamination	U	Psychosocial
Fry, D., Mideksa, D., Ambelu, A., Feyisa, Y., Abaire, B., Cunliffe, K., & Freeman, M. C. (2015). Adoption and sustained use of the arborloo in rural Ethiopia: a cross-sectional study. Journal of Water, Sanitation and Hygiene for Development, 5(3), 412-425.	Latrine adoption	Hygiene and sanitation knowledge, experience, habits	Recognition of hygiene and sanitation advantages	P	Misunderstanding about arborloo	U	Psychosocial
UNICEF (2016): Outcome Evaluation of Community-led Total Sanitation and Hygiene: (CLTSH) Program in Ethiopia from 2012-2015. Addis Ababa, Ethiopia.	Open defecation	Hygiene and sanitation knowledge, experience, habits	Recognition of hygiene and sanitation advantages	N	Does not see benefit in having latrine (perception of no benefit)	U	Psychosocial
Aiemjoy, K., Stoller, N. E., Gebresillasie, S., Shiferaw, A., Tadesse, Z., Sewent, T., ... & Stewart, A. (2017). Is using a latrine “a strange thing to do”? A mixed-methods study of sanitation preference and behaviors in rural Ethiopia. The American journal of tropical medicine and hygiene, 96(1), 65-73.	Open defecation	Privacy, safety, convenience	Safety	P	Women fear (thinking that something can happen while using latrine)	U	Psychosocial
Novotný, J., Humňalová, H., & Kolomazníková, J. (2018). The social and political construction of latrines in rural Ethiopia. Journal of Rural Studies, 63, 157-167.	Latrine availability	Privacy, safety, convenience	Safety	P	Saftey	U	Psychosocial
Novotný, J., Humňalová, H., & Kolomazníková, J. (2018). The social and political construction of latrines in rural Ethiopia. Journal of Rural Studies, 63, 157-167.	Latrine use	Privacy, safety, convenience	Safety	P	Saftey	U	Psychosocial
Tessema, R. A. (2017). Assessment of the implementation of community-led total sanitation, hygiene, and associated factors in Diretiyara district, Eastern Ethiopia. PloS one, 12(4).	Satisfaction with latrine use	Privacy, safety, convenience	Safety	P	Security against insects bite and animal attack	U	Psychosocial
Alemu, F., Kumie, A., Medhin, G., Gebre, T., & Godfrey, P. (2017). A socio-ecological analysis of barriers to the adoption, sustainablity and consistent use of sanitation facilities in rural Ethiopia. BMC public health, 17(1), 706.	Latrine adoption	Privacy, safety, convenience	Safety	P	Family saftey	U	Psychosocial
Alemu, F., Kumie, A., Medhin, G., Gebre, T., & Godfrey, P. (2017). A socio-ecological analysis of barriers to the adoption, sustainablity and consistent use of sanitation facilities in rural Ethiopia. BMC public health, 17(1), 706.	Latrine adoption	Privacy, safety, convenience	Safety	P	Prevent animal attack & rape on women	U	Psychosocial
Alemu, F., Kumie, A., Medhin, G., Gebre, T., & Godfrey, P. (2017). A socio-ecological analysis of barriers to the adoption, sustainablity and consistent use of sanitation facilities in rural Ethiopia. BMC public health, 17(1), 706.	Latrine adoption	Privacy, safety, convenience	Safety	P	Prevents harms on chidren (falling on fire when mothers go far to bush)	U	Psychosocial
Tamene, A., & Afework, A. (2021). Exploring barriers to the adoption and utilization of improved latrine facilities in rural Ethiopia: An Integrated Behavioral Model for Water, Sanitation and Hygiene (IBM-WASH) approach. PloS one, 16(1), e0245289.	Latrine adoption	Privacy, safety, convenience	Safety	N	Scary to use (low illumination)	U	Technology
Temesgen, A., Molla Adane, M., Birara, A., & Shibabaw, T. (2021). Having a latrine facility is not a guarantee for eliminating open defecation owing to socio-demographic and environmental factors: The case of Machakel district in Ethiopia. Plos one, 16(9), e0257813.	Open defecation	Privacy, safety, convenience	Safety	P	Fear of collapse of latrine slab	U	Technology
Fry, D., Mideksa, D., Ambelu, A., Feyisa, Y., Abaire, B., Cunliffe, K., & Freeman, M. C. (2015). Adoption and sustained use of the arborloo in rural Ethiopia: a cross-sectional study. Journal of Water, Sanitation and Hygiene for Development, 5(3), 412-425.	Latrine adoption	Privacy, safety, convenience	Safety	P	Shallow design is safer,	U	Technology
Fry, D., Mideksa, D., Ambelu, A., Feyisa, Y., Abaire, B., Cunliffe, K., & Freeman, M. C. (2015). Adoption and sustained use of the arborloo in rural Ethiopia: a cross-sectional study. Journal of Water, Sanitation and Hygiene for Development, 5(3), 412-425.	Sustainability of latrine adoption	Privacy, safety, convenience	Safety	P	Safer than the traditional latrine (for children since it is shallow & has cement slab)	U	Technology
UNICEF (2016): Outcome Evaluation of Community-led Total Sanitation and Hygiene: (CLTSH) Program in Ethiopia from 2012-2015. Addis Ababa, Ethiopia.	Latrine adoption	Privacy, safety, convenience	Safety	P	Safety from others when walking to a shared latrine or the bush	U	Psychosocial
Alemu, F., Kumie, A., Medhin, G., Gebre, T., & Godfrey, P. (2017). A socio-ecological analysis of barriers to the adoption, sustainablity and consistent use of sanitation facilities in rural Ethiopia. BMC public health, 17(1), 706.	Open defecation	Satisfied, other priorities	Satisfied with current practice	P	OD let to enjoys more	U	Psychosocial
Temesgen, A., Molla Adane, M., Birara, A., & Shibabaw, T. (2021). Having a latrine facility is not a guarantee for eliminating open defecation owing to socio-demographic and environmental factors: The case of Machakel district in Ethiopia. Plos one, 16(9), e0257813.	Open defecation	Satisfied, other priorities	Satisfied with current practice	P	Positive attitude towards open defecation	U	Psychosocial
Fry, D., Mideksa, D., Ambelu, A., Feyisa, Y., Abaire, B., Cunliffe, K., & Freeman, M. C. (2015). Adoption and sustained use of the arborloo in rural Ethiopia: a cross-sectional study. Journal of Water, Sanitation and Hygiene for Development, 5(3), 412-425.	Latrine adoption	Satisfied, other priorities	Satisfied with current practice	N	Already had a different latrine design	U	Technology
UNICEF (2016): Outcome Evaluation of Community-led Total Sanitation and Hygiene: (CLTSH) Program in Ethiopia from 2012-2015. Addis Ababa, Ethiopia.	Latrine adoption	Satisfied, other priorities	Satisfied with current practice	N	Satisfied with neighbor's or shared latrine	U	Psychosocial
Aiemjoy, K., Stoller, N. E., Gebresillasie, S., Shiferaw, A., Tadesse, Z., Sewent, T., ... & Stewart, A. (2017). Is using a latrine “a strange thing to do”? A mixed-methods study of sanitation preference and behaviors in rural Ethiopia. The American journal of tropical medicine and hygiene, 96(1), 65-73.	Open defecation	Privacy, safety, convenience	Smell from latrine	P	Bad smell of latrine	U	Psychosocial
Tamene, A., & Afework, A. (2021). Exploring barriers to the adoption and utilization of improved latrine facilities in rural Ethiopia: An Integrated Behavioral Model for Water, Sanitation and Hygiene (IBM-WASH) approach. PloS one, 16(1), e0245289.	Sustainability of latrine adoption	Privacy, safety, convenience	Smell from latrine	N	Prefering OD because of smell of latrine	U	Psychosocial
Novotný, J., Humňalová, H., & Kolomazníková, J. (2018). The social and political construction of latrines in rural Ethiopia. Journal of Rural Studies, 63, 157-167.	Open defecation	Privacy, safety, convenience	Smell from OD	N	Smell from OD	U	Psychosocial
Novotný, J., Humňalová, H., & Kolomazníková, J. (2018). The social and political construction of latrines in rural Ethiopia. Journal of Rural Studies, 63, 157-167.	Satisfaction with latrine use	Privacy, safety, convenience	Smell from OD	P	Reduces smell	U	Psychosocial
Ngondi, J., Teferi, T., Gebre, T., Shargie, E. B., Zerihun, M., Ayele, B., ... & Emerson, P. M. (2010). Effect of a community intervention with pit latrines in five districts of Amhara, Ethiopia. Tropical Medicine & International Health, 15(5), 592-599.	Satisfaction with latrine use	Privacy, safety, convenience	Smell from OD	P	Reduces bad smell	U	Psychosocial
Alemu, F., Kumie, A., Medhin, G., Gebre, T., & Godfrey, P. (2017). A socio-ecological analysis of barriers to the adoption, sustainablity and consistent use of sanitation facilities in rural Ethiopia. BMC public health, 17(1), 706.	Latrine use	Privacy, safety, convenience	Smell from OD	P	Prevent unpleasant smell	U	Psychosocial
Aiemjoy, K., Stoller, N. E., Gebresillasie, S., Shiferaw, A., Tadesse, Z., Sewent, T., ... & Stewart, A. (2017). Is using a latrine “a strange thing to do”? A mixed-methods study of sanitation preference and behaviors in rural Ethiopia. The American journal of tropical medicine and hygiene, 96(1), 65-73.	Latrine use	Social pressure, networks, and learning	Social networks, social learning	P	Educated people use latrine (perception)	U	Psychosocial
Koyra, H. C., Sorato, M. M., Unasho, Y. S., & Kanche, Z. Z. (2017). Latrine utilization and associated factors in rural Community of Chencha District, southern Ethiopia: a community based cross-sectional study. Amer J Public Health Res, 5(4), 98-104.	Latrine use	Social pressure, networks, and learning	Social networks, social learning	P	Peer influence	A	Psychosocial
Alemu, F., Kumie, A., Medhin, G., & Gasana, J. (2018). The role of psychological factors in predicting latrine ownership and consistent latrine use in rural Ethiopia: a cross-sectional study. BMC public health, 18(1), 229.	Latrine availability	Social pressure, networks, and learning	Social networks, social learning	P	A family member who took part in CLTSH triggering	A	Contextual (institutional)
Chambers, K. G., Carrico, A. R., & Cook, S. M. (2021). Drivers of sustained sanitation access: social network and demographic predictors of latrine reconstruction after flooding disasters. Environmental Science: Water Research & Technology, 7(10), 1861-1872.	Latrine quality improvement	Demographic characteristics	Age	P	Age of household head (older)	A	Contextual
Novotný, J., Humňalová, H., & Kolomazníková, J. (2018). The social and political construction of latrines in rural Ethiopia. Journal of Rural Studies, 63, 157-167.	Latrine availability	Social pressure, networks, and learning	Social networks, social learning	P	social networks and ineractions	U	Psychosocial
Fry, D., Mideksa, D., Ambelu, A., Feyisa, Y., Abaire, B., Cunliffe, K., & Freeman, M. C. (2015). Adoption and sustained use of the arborloo in rural Ethiopia: a cross-sectional study. Journal of Water, Sanitation and Hygiene for Development, 5(3), 412-425.	Latrine adoption	Demographic characteristics	Age	P	Age of female head (hhs with older female heads revealed more adoption of a. latrines)	A	Contextual
O'Loughlin, R., Fentie, G., Flannery, B., & Emerson, P. M. (2006). Follow‐up of a low cost latrine promotion programme in one district of Amhara, Ethiopia: characteristics of early adopters and non‐adopters. Tropical medicine & international health, 11(9), 1406-1415.	Latrine adoption	Social pressure, networks, and learning	Social networks, social learning	P	Travel history of HHH to urban areas	A	Contextual
O'Loughlin, R., Fentie, G., Flannery, B., & Emerson, P. M. (2006). Follow‐up of a low cost latrine promotion programme in one district of Amhara, Ethiopia: characteristics of early adopters and non‐adopters. Tropical medicine & international health, 11(9), 1406-1415.	Latrine use	Social pressure, networks, and learning	Social networks, social learning	P	Living in urban clusters (vs. rural)	A	Contextual
Fry, D., Mideksa, D., Ambelu, A., Feyisa, Y., Abaire, B., Cunliffe, K., & Freeman, M. C. (2015). Adoption and sustained use of the arborloo in rural Ethiopia: a cross-sectional study. Journal of Water, Sanitation and Hygiene for Development, 5(3), 412-425.	Latrine adoption	Sanitation infrastructure, maintenance, supply, access to materials or manpower	Acceptable quality of latrine	P	It is easier and faster to construct (arborloo)	U	Technology
O'Loughlin, R., Fentie, G., Flannery, B., & Emerson, P. M. (2006). Follow‐up of a low cost latrine promotion programme in one district of Amhara, Ethiopia: characteristics of early adopters and non‐adopters. Tropical medicine & international health, 11(9), 1406-1415.	Latrine use	Social pressure, networks, and learning	Social networks, social learning	P	Travel history of the head of household	A	Contextual
Crocker, J., Saywell, D., & Bartram, J. (2017). Sustainability of community-led total sanitation outcomes: Evidence from Ethiopia and Ghana. International Journal of Hygiene and Environmental Health, 220(3), 551-557.	Sustainability of latrine adoption	Social pressure, networks, and learning	Social networks, social learning	P	Village-level latrine use >75 % (mid.)	A	Contextual (institutional)
Fry, D., Mideksa, D., Ambelu, A., Feyisa, Y., Abaire, B., Cunliffe, K., & Freeman, M. C. (2015). Adoption and sustained use of the arborloo in rural Ethiopia: a cross-sectional study. Journal of Water, Sanitation and Hygiene for Development, 5(3), 412-425.	Latrine adoption	Sanitation infrastructure, maintenance, supply, access to materials or manpower	Acceptable quality of latrine	P	Lack of slab	U	Technology
Crocker, J., Saywell, D., & Bartram, J. (2017). Sustainability of community-led total sanitation outcomes: Evidence from Ethiopia and Ghana. International Journal of Hygiene and Environmental Health, 220(3), 551-557.	Sustainability of latrine adoption	Social pressure, networks, and learning	Social networks, social learning	P	Social cohesion (such as being smaller and having lived together longer)	U	Psychosocial
Crocker, J., Saywell, D., & Bartram, J. (2017). Sustainability of community-led total sanitation outcomes: Evidence from Ethiopia and Ghana. International Journal of Hygiene and Environmental Health, 220(3), 551-557.	Sustainability of latrine adoption	Social pressure, networks, and learning	Social networks, social learning	N	Higher baseline OD	U	Contextual (institutional)
Chambers, K. G., Carrico, A. R., & Cook, S. M. (2021). Drivers of sustained sanitation access: social network and demographic predictors of latrine reconstruction after flooding disasters. Environmental Science: Water Research & Technology, 7(10), 1861-1872.	Sustainability of latrine adoption	Social pressure, networks, and learning	Social networks, social learning	P	Social contact owned a latrine	A	Psychosocial
Fry, D., Mideksa, D., Ambelu, A., Feyisa, Y., Abaire, B., Cunliffe, K., & Freeman, M. C. (2015). Adoption and sustained use of the arborloo in rural Ethiopia: a cross-sectional study. Journal of Water, Sanitation and Hygiene for Development, 5(3), 412-425.	Latrine adoption	Sanitation infrastructure, maintenance, supply, access to materials or manpower	Acceptable quality of latrine	P	Latrine is shallow and exposed to flood	U	Technology
Chambers, K. G., Carrico, A. R., & Cook, S. M. (2021). Drivers of sustained sanitation access: social network and demographic predictors of latrine reconstruction after flooding disasters. Environmental Science: Water Research & Technology, 7(10), 1861-1872.	Sustainability of latrine adoption	Social pressure, networks, and learning	Social networks, social learning	N	Social contact was not flood affected	A	Psychosocial
Chambers, K. G., Carrico, A. R., & Cook, S. M. (2021). Drivers of sustained sanitation access: social network and demographic predictors of latrine reconstruction after flooding disasters. Environmental Science: Water Research & Technology, 7(10), 1861-1872.	Sustainability of latrine adoption	Social pressure, networks, and learning	Social networks, social learning	P	Social contact owns latrine (speaking social contact daily - i.e. measure of social interactions)	A	Psychosocial
Anteneth, A., Kumie, A. (2010): Assessment of the impact of latrine utilization on diarrhoeal diseases in the rural community of Hulet Ejju Enessie Woreda, East Gojjam Zone, Amhara Region. Ethiopian Journal of Health Development, 24, č. 2, s. 110–118.	Latrine use	Social pressure, networks, and learning	Social networks, social learning	P	Learning from neighbours	U	Psychosocial
Aiemjoy, K., Stoller, N. E., Gebresillasie, S., Shiferaw, A., Tadesse, Z., Sewent, T., ... & Stewart, A. (2017). Is using a latrine “a strange thing to do”? A mixed-methods study of sanitation preference and behaviors in rural Ethiopia. The American journal of tropical medicine and hygiene, 96(1), 65-73.	Open defecation	Social pressure, networks, and learning	Social pressure	P	Peer pressure (if neighbor defecate open)	U	Psychosocial
Aiemjoy, K., Stoller, N. E., Gebresillasie, S., Shiferaw, A., Tadesse, Z., Sewent, T., ... & Stewart, A. (2017). Is using a latrine “a strange thing to do”? A mixed-methods study of sanitation preference and behaviors in rural Ethiopia. The American journal of tropical medicine and hygiene, 96(1), 65-73.	Latrine adoption	Social pressure, networks, and learning	Social pressure	N	Consturcting latrine is improper culture in a community (traditional social norm)	U	Psychosocial
Fry, D., Mideksa, D., Ambelu, A., Feyisa, Y., Abaire, B., Cunliffe, K., & Freeman, M. C. (2015). Adoption and sustained use of the arborloo in rural Ethiopia: a cross-sectional study. Journal of Water, Sanitation and Hygiene for Development, 5(3), 412-425.	Sustainability of latrine adoption	Sanitation infrastructure, maintenance, supply, access to materials or manpower	Acceptable quality of latrine	P	Slab broke (frequent movement of the slab increased breakage)	U	Technology
Fry, D., Mideksa, D., Ambelu, A., Feyisa, Y., Abaire, B., Cunliffe, K., & Freeman, M. C. (2015). Adoption and sustained use of the arborloo in rural Ethiopia: a cross-sectional study. Journal of Water, Sanitation and Hygiene for Development, 5(3), 412-425.	Sustainability of latrine adoption	Sanitation infrastructure, maintenance, supply, access to materials or manpower	Acceptable quality of latrine	P	Pit filled too quickly	U	Technology
Aiemjoy, K., Stoller, N. E., Gebresillasie, S., Shiferaw, A., Tadesse, Z., Sewent, T., ... & Stewart, A. (2017). Is using a latrine “a strange thing to do”? A mixed-methods study of sanitation preference and behaviors in rural Ethiopia. The American journal of tropical medicine and hygiene, 96(1), 65-73.	Latrine use	Social pressure, networks, and learning	Social pressure	P	Defecating open is now being taboo (new social norm established)	U	Psychosocial
Fry, D., Mideksa, D., Ambelu, A., Feyisa, Y., Abaire, B., Cunliffe, K., & Freeman, M. C. (2015). Adoption and sustained use of the arborloo in rural Ethiopia: a cross-sectional study. Journal of Water, Sanitation and Hygiene for Development, 5(3), 412-425.	Sustainability of latrine adoption	Sanitation infrastructure, maintenance, supply, access to materials or manpower	Acceptable quality of latrine	P	Use of a cement slab	A	Technology
Koyra, H. C., Sorato, M. M., Unasho, Y. S., & Kanche, Z. Z. (2017). Latrine utilization and associated factors in rural Community of Chencha District, southern Ethiopia: a community based cross-sectional study. Amer J Public Health Res, 5(4), 98-104.	Latrine use	Social pressure, networks, and learning	Social pressure	N	Latrine construction imposed by others	A	Psychosocial
Novotný, J., Kolomazníková, J., & Humňalová, H. (2017). The role of perceived social norms in rural sanitation: an explorative study from infrastructure-restricted settings of South Ethiopia. International journal of environmental research and public health, 14(7), 794.	Sanitation safety (composite score)	Social pressure, networks, and learning	Social pressure	P	Perception of social norms around sanitation	U	Psychosocial
Alemu, F., Kumie, A., Medhin, G., & Gasana, J. (2018). The role of psychological factors in predicting latrine ownership and consistent latrine use in rural Ethiopia: a cross-sectional study. BMC public health, 18(1), 229.	Latrine availability	Social pressure, networks, and learning	Social pressure	P	Injunctive social norm around sanitation	A	Psychosocial
UNICEF (2016): Outcome Evaluation of Community-led Total Sanitation and Hygiene: (CLTSH) Program in Ethiopia from 2012-2015. Addis Ababa, Ethiopia.	Sustainability of latrine adoption	Sanitation infrastructure, maintenance, supply, access to materials or manpower	Acceptable quality of latrine	P	Roof problems	U	Technology
UNICEF (2016): Outcome Evaluation of Community-led Total Sanitation and Hygiene: (CLTSH) Program in Ethiopia from 2012-2015. Addis Ababa, Ethiopia.	Sustainability of latrine adoption	Sanitation infrastructure, maintenance, supply, access to materials or manpower	Acceptable quality of latrine	P	Slab problems	U	Technology
Tessema, R. A. (2017). Assessment of the implementation of community-led total sanitation, hygiene, and associated factors in Diretiyara district, Eastern Ethiopia. PloS one, 12(4).	Open defecation	Social pressure, networks, and learning	Social pressure	P	OD is ancesteral practice passed through generations	U	Psychosocial
Tessema, R. A. (2017). Assessment of the implementation of community-led total sanitation, hygiene, and associated factors in Diretiyara district, Eastern Ethiopia. PloS one, 12(4).	Latrine use	Social pressure, networks, and learning	Social pressure	N	OD is ancesteral practice passed through generations	U	Psychosocial
Tessema, R. A. (2017). Assessment of the implementation of community-led total sanitation, hygiene, and associated factors in Diretiyara district, Eastern Ethiopia. PloS one, 12(4).	Open defecation	Social pressure, networks, and learning	Social pressure	N	"A sense of shame or disgust at the thought of ingesting excreta or being observed during defecating"	U	Psychosocial
Tessema, R. A. (2017). Assessment of the implementation of community-led total sanitation, hygiene, and associated factors in Diretiyara district, Eastern Ethiopia. PloS one, 12(4).	Sustainability of latrine adoption	Social pressure, networks, and learning	Social pressure	N	Peer pressure and moral issues related to poor quality of latrine result in abandoning latrine use	U	Psychosocial
UNICEF (2016): Outcome Evaluation of Community-led Total Sanitation and Hygiene: (CLTSH) Program in Ethiopia from 2012-2015. Addis Ababa, Ethiopia.	Latrine adoption	Social pressure, networks, and learning	Social pressure	P	Latrine facilities, not only improve the health situations of families, but also provide the most valuable social benefit of dignity, both for men and women, but may be more to the later.	U	Psychosocial
Novotný, J., Humňalová, H., & Kolomazníková, J. (2018). The social and political construction of latrines in rural Ethiopia. Journal of Rural Studies, 63, 157-167.	Latrine availability	Spatial and environmental factors	Soil, bedrock, terrain suitable for latrine	P	Characteristics of the local physical environment such as soil erosion, difficult terrain (e.g. swamp areas, stony ground)	U	Contextual
Tessema, R. A. (2017). Assessment of the implementation of community-led total sanitation, hygiene, and associated factors in Diretiyara district, Eastern Ethiopia. PloS one, 12(4).	Sustainability of latrine adoption	Spatial and environmental factors	Soil, bedrock, terrain suitable for latrine	P	Adverse local soil conditions (collapsing or requirment of lining)	U	Contextual
Zeleke, D. A., Gelaye, K. A., & Mekonnen, F. A. (2019). Community-Led Total Sanitation and the rate of latrine ownership. BMC research notes, 12(1), 14.	Latrine availability	Spatial and environmental factors	Soil, bedrock, terrain suitable for latrine	P	Households found in highland climatic zone were 3.3 times more likely to have latrines compared to households in lowland climatic zone … This might be related to variations specifically in the soil and/or temperature in the climatic zones which are believed to affect the construction and durability of latrines.	A	Contextual
Alemu, F., Kumie, A., Medhin, G., Gebre, T., & Godfrey, P. (2017). A socio-ecological analysis of barriers to the adoption, sustainablity and consistent use of sanitation facilities in rural Ethiopia. BMC public health, 17(1), 706.	Sustainability of latrine adoption	Spatial and environmental factors	Soil, bedrock, terrain suitable for latrine	P	Soil type	U	Contextual
Tamene, A., & Afework, A. (2021). Exploring barriers to the adoption and utilization of improved latrine facilities in rural Ethiopia: An Integrated Behavioral Model for Water, Sanitation and Hygiene (IBM-WASH) approach. PloS one, 16(1), e0245289.	Latrine adoption	Spatial and environmental factors	Soil, bedrock, terrain suitable for latrine	P	Adverse soil type	U	Contextual
Alemu, F., Kumie, A., Medhin, G., Gebre, T., & Godfrey, P. (2017). A socio-ecological analysis of barriers to the adoption, sustainablity and consistent use of sanitation facilities in rural Ethiopia. BMC public health, 17(1), 706.	Open defecation	Sanitation infrastructure, maintenance, supply, access to materials or manpower	Unavailability or poor quality of public latrines	P	Lack of public latrine while away from home	U	Technology
Crocker, J., Geremew, A., Atalie, F., Yetie, M., & Bartram, J. (2016). Teachers and sanitation promotion: an assessment of community-led total sanitation in Ethiopia. Environmental science & technology, 50(12), 6517-6525.	Open defecation	Sanitation infrastructure, maintenance, supply, access to materials or manpower	Unavailability or poor quality of public latrines	P	Increased use of communal, shared or private latrines	U	Technology
Tamene, A., & Afework, A. (2021). Exploring barriers to the adoption and utilization of improved latrine facilities in rural Ethiopia: An Integrated Behavioral Model for Water, Sanitation and Hygiene (IBM-WASH) approach. PloS one, 16(1), e0245289.	Open defecation	Sanitation infrastructure, maintenance, supply, access to materials or manpower	Unavailability or poor quality of public latrines	P	Some didn’t have access to latrines while working on their farmlands or going to nearby towns while others with access to public or shared latrines were still compelled to openly defecate because of issues related to the long queues and lack of hygiene.	U	Technology
Tamene, A., & Afework, A. (2021). Exploring barriers to the adoption and utilization of improved latrine facilities in rural Ethiopia: An Integrated Behavioral Model for Water, Sanitation and Hygiene (IBM-WASH) approach. PloS one, 16(1), e0245289.	Open defecation	Sanitation infrastructure, maintenance, supply, access to materials or manpower	Unavailability or poor quality of public latrines	P	Dirty public latrines	U	Technology

## Sheet: Supplementary Tables S4_S5_S6
Table S4 Number of identified relationships between factors (aggregated by THEMES) and sanitation outcomes (aggregated by TYPES)
		Latrine adoption	Latrine availability	Latrine quality improvement	Latrine use	Open defecation	Sanitation safety (composite score)	Satisfaction with latrine use	Sustainability of latrine adoption	TOTAL
Socioeconomic factors		4	9	1	18	6	0	0	6	44
Sanitation infrastructure, maintenance, supply, access to materials or manpower		9	0	2	21	7	0	2	13	54
Demographic characteristics		8	5	2	15	5	0	0	1	36
Health and/or cleanliness		4	2	0	19	3	1	5	0	34
Spatial and environmental factors		7	5	0	10	3	0	0	6	31
Privacy, safety, convenience		9	2	0	8	5	0	10	4	38
Institutional support and/or pressure		4	11	1	8	1	0	0	4	29
Social pressure, networks, and learning		5	4	0	9	3	1	1	7	30
Hygiene and sanitation knowledge, experience, habits		3	5	0	14	5	3	0	1	31
Satisfied, other priorities		2	0	0	0	2	0	0	0	4
Cultural factors (bylaws, taboos etc.)		0	0	0	4	1	0	0	0	5
TOTAL		55	43	6	126	41	5	18	42	336
Table S5 Number of identified relationships between factors (aggregated by SUB-THEMES) and sanitation outcomes (aggregated by TYPES)
		Latrine adoption	Latrine availability	Latrine quality improvement	Latrine use	Open defecation	Sanitation safety (composite score)	Satisfaction with latrine use	Sustainability of latrine adoption	TOTAL
Socioeconomic	Income or wealth	0	5	0	5	2	0	0	3	15
	Education (general)	0	2	1	6	1	0	0	1	11
	Cost of latrine (or its perception)	4	1	0	2	0	0	0	2	9
	Agricultural occupation	0	0	0	3	3	0	0	0	6
	Occupation (gov't employee)	0	1	0	2	0	0	0	0	3
Sanitation infrastructure, maintenance, supply, access to materials or manpower	Acceptable quality of latrine	3	0	0	18	1	0	2	8	32
	Availability of material	3	0	1	1	1	0	0	1	7
	Lack of (skilled) manpower	3	0	1	0	0	0	0	3	7
	Need of latrine maintenance	0	0	0	2	1	0	0	1	4
	Unavailability or poor quality of public latrines	0	0	0	0	4	0	0	0	4
Demographic	Household size	3	3	1	4	1	0	0	0	12
	Children in family	0	1	0	9	1	0	0	0	11
	Female head of household	4	1	0	1	1	0	0	0	7
	Age	1	0	1	1	0	0	0	1	4
	Presence of women	0	0	0	0	2	0	0	0	2
Health and/or cleanliness	Health-related expectations	3	1	0	5	1	1	2	0	13
	Latrine cleanliness	0	0	0	9	1	0	0	0	10
	Cleanliness of environment	1	0	0	5	0	0	1	0	7
	Attract flies	0	0	0	0	1	0	2	0	3
	Health problems (experienced)	0	1	0	0	0	0	0	0	1
Spatial and environmental	Lack of space for latrine construction	4	0	0	0	1	0	0	1	6
	Location (centrality, accessibility etc.)	0	3	0	2	0	0	0	1	6
	Soil, bedrock, terrain suitable for latrine	1	2	0	0	0	0	0	2	5
	Climate constraints (floods, rains etc.)	1	0	0	1	0	0	0	2	4
	Distance of latrine from house	0	0	0	4	0	0	0	0	4
	Access and utilisation of water	1	0	0	2	0	0	0	0	3
	Enough space for OD	0	0	0	1	2	0	0	0	3
Privacy, safety, convenience	Safety	6	1	0	1	2	0	1	1	12
	Privacy	1	1	0	5	1	0	3	0	11
	Convenience of latrine	2	0	0	1	0	0	4	2	9
	Smell from OD	0	0	0	1	1	0	2	0	4
	Smell from latrine	0	0	0	0	1	0	0	1	2
Institutional support and/or pressure	Institutional support	3	9	1	8	1	0	0	4	26
	Institutional pressure, command, sanctions	1	2	0	0	0	0	0	0	3
Social pressure, networks, and learning	Social networks, social learning	1	2	0	5	0	0	0	6	14
	Social pressure	2	1	0	3	3	1	0	1	11
	Prestige, status	2	1	0	1	0	0	1	0	5
Hygiene and sanitation knowledge, experience, habits	Recognition of hygiene and sanitation advantages	2	4	0	3	2	3	0	0	14
	Experience with latrine	0	0	0	7	0	0	0	0	7
	Knowledge of CLTSH and its acceptance	0	1	0	4	1	0	0	0	6
	Feaces as fertilizer	1	0	0	0	2	0	0	1	4
Satisfied, other priorities	Satisfied with current practice	2	0	0	0	2	0	0	0	4
Cultural factors (bylaws, taboos etc.)	Cultural norm	0	0	0	4	1	0	0	0	5
	TOTAL	55	43	6	126	41	5	18	42	336
Table S6 Sums of ientified DIRECTIONAL relationships between factors (aggregated by SUB-THEMES) and sanitation outcomes (aggregated by TYPES)
		Latrine adoption	Latrine availability	Latrine quality improvement	Latrine use	Open defecation	Sanitation safety (composite score)	Satisfaction with latrine use	Sustainability of latrine adoption
Socioeconomic	Income or wealth		5		5	-2			3
	Education (general)		2	1	6	-1			1
	Cost of latrine (or its perception)	-4	-1		-2				-2
	Agricultural occupation				-3	3
	Occupation (gov't employee)		1		2
Sanitation infrastructure, maintenance, supply, access to materials or manpower	Acceptable quality of latrine	3			18	-1		2	8
	Availability of material	3		1	1	1			1
	Lack of (skilled) manpower	-3		-1					-3
	Need of latrine maintenance				-2	1			-1
	Unavailability or poor quality of public latrines					4
Demographic	Household size	3	3	1	2	1
	Children in family		1		5	1
	Female head of household	-4	-1		-1	1
	Age	1		1	-1				-1
	Presence of women					2
Health and/or cleanliness	Health-related expectations	3	1		5	-1	-1	2
	Latrine cleanliness				9	-1
	Cleanliness of environment	1			5			1
	Attract flies					-1		-2
	Health problems (experienced)		1
Spatial and environmental	Lack of space for latrine construction	-4				1			-1
	Location (centrality, accessibility etc.)		3		2				1
	Soil, bedrock, terrain suitable for latrine	1	2						2
	Climate constraints (floods, rains etc.)	-1			-1				-2
	Distance of latrine from house				-4
	Access and utilisation of water	1			2
	Enough space for OD				-1	2
Privacy, safety, convenience	Safety	4	1		1	2		1	1
	Privacy	1	1		5	-1		3
	Convenience of latrine	2			1			4	2
	Smell from OD				1	-1		2
	Smell from latrine					1			-1
Institutional support and/or pressure	Institutional support	3	9	1	8	-1			4
	Institutional pressure, command, sanctions	1	2
Social pressure, networks, and learning	Social networks, social learning	1	2		5				2
	Social pressure	0	1		-1	1	1		-1
	Prestige, status	2	1		1			1
Hygiene and sanitation knowledge, experience, habits	Recognition of hygiene and sanitation advantages	2	4		3	-2	3
	Experience with latrine				7
	Knowledge of CLTSH and its acceptance		1		4	-1
	Feaces as fertilizer	1				2			1
Satisfied, other priorities	Satisfied with current practice	-2				2
Cultural factors (bylaws, taboos etc.)	Cultural norm				0	1
